# Supplementary material for: Estimating effective population size trajectories from time-series identity-by-descent segments
Source: Genetics. 2025 Jan 24;229(3):iyae212. doi: 10.1093/genetics/iyae212 (PMC11912830; doi:10.1093/genetics/iyae212)
Supplement: iyae212_Supplementary_Data [file iyae212_supplementary_data.zip]

Archive with 2 entries (2 files):
- Supplemental_Material_GENETICS-2024-307622.pdf
- Supplemental_Tables_GENETICS-2024-307622.xlsx
