# Supplementary material for: Estimating effective population size trajectories from time-series identity-by-descent segments
Source: Genetics. 2025 Jan 24;229(3):iyae212. doi: 10.1093/genetics/iyae212 (PMC11912830; doi:10.1093/genetics/iyae212)
Supplement: iyae212_Supplementary_Data [file iyae212_supplementary_data.zip › Supplemental_Tables_GENETICS-2024-307622.xlsx]

## Sheet: Export Summary
	This document was exported from Numbers. Each table was converted to an Excel worksheet. All other objects on each Numbers sheet were placed on separate worksheets. Please be aware that formula calculations may differ in Excel.
	Numbers Sheet Name	Numbers Table Name	Excel Worksheet Name
	Supplementary Table 1
		SuppTable_1_FPR_estimation-Table 1	Supplementary Table 1 - SuppTab
	Supplementary Table 2
		Table 1	Supplementary Table 2
	Supplementary Table 3
		Table 1	Supplementary Table 3
	Supplementary Table 4
		Table 1	Supplementary Table 4

## Sheet: Supplementary Table 1 - SuppTab
SuppTable_1_FPR_estimation-Table 1
Supplementary Table 1: metadata for all samples used to estimate empirical false positive rates. The 1240k data for these samples were obtained from their respective original publication (see the last column). The WGS data were obtained from https://reich.hms.harvard.edu/ancient-genome-diversity-project
I-ID	Coverage	Date mean in BP [OxCal mu for a direct radiocarbon date, and average of range for a contextual date]	Date standard deviation in BP [OxCal sigma for a direct radiocarbon date, and standard deviation of the uniform disribution between the two bounds for a contextual date]	Full Date: One of two formats. (Format 1) 95.4% CI calibrated radiocarbon age (Conventional Radiocarbon Age BP, Lab number) e.g. 2624-2350 calBCE (3990±40 BP, Ua-35016). (Format 2) Archaeological context range, e.g. 2500-1700 BCE	Group ID	Locality	Country	Coverage on autosomal targets	Genetic sex determination	Y haplogroup in ISOGG v15.73 notation	mtDNA haplogroup	library types	library IDs	HiSeqX10 lanes	Year data from this sample first published	Year shotgun published	Publication of first data (usually 1240k)
I4893	34.3426	6345	31	4446-4347 calBCE (5550±20 BP, PSUAMS-2850)	Czech_N	Prague 8, Kobylisy, Ke Stírce Street	Czech Republic	34.3426	M	G2a2a1	U5b1b1	ds.half	S4893.E1.L1	13	2018	Unpublished (this is a prepublication release)	OlaldeNature2018
I4596	23.3506	7970	28	6069-5984 calBCE (7150±25 BP, PSUAMS-2839)	Latvia_HG	Zvejnieki	Latvia	23.3506	M	I2a1b1a2b	U5a2d	ds.half	S4596.E1.L1	9	2018	Unpublished (this is a prepublication release)	MathiesonNature2018
I1583	24.6719	8273	58	6424-6233 calBCE (7460±50 BP, Poz-82231)	Turkey_N	Northwest Anatolia, Marmara, Barcın	Turkey	24.6719	M	G2a2a1a2	K1a2	ds.half	S1583.E1.L1	9	2015	GokhmanNatureCommunications2020 (deep shotgun version of individual originally reported in MathiesonNature2015)	MathiesonNature2015
I2978	35.5449	5140	96	3336-3024 calBCE (4464±29 BP, SUERC-68725)	Scotland_N	Scotland, Orkney, Isbister	Great Britain	35.5449	M	I2a1a2a1a2a	K1b1a1	ds.half	S2978.E1.L1	7	2018	Unpublished (this is a prepublication release)	OlaldeNature2018
I5838	21.8498	4550	173	2900-2300 BCE	Spain_C	Burgos, Atapuerca, El Mirador Cave	Spain	21.8498	M	I2a1b1b1a1~	K1a+195	ds.half	S5838.E1.L1	4	2017	Unpublished (this is a prepublication release)	LipsonNature2017
I1507	22.4222	7661	37	5788-5640 calBCE (6835±34 BP, OxA-23757)	Hungary_EN_HG_Koros	Tiszaszolos-Domaháza	Hungary	22.4222	M	I2a1a1b	R1b1	ds.half	S1507.E1.L1	6	2014	Unpublished (this is a prepublication release)	Gamba2014
I2861	24.5915	2843	43	983-826 calBCE (2757±29 BP, SUERC-68716)	Scotland_LBA	Scotland, Covesea Cave 2	Great Britain	24.5915	F	..	I2a1	ds.half	S2861.E1.L1	4	2018	Unpublished (this is a prepublication release)	OlaldeNature2018
I2520	24.4703	5153	89	3336-3029 calBCE (4470±25 BP, PSUAMS-1814)	Bulgaria_EBA	Veliko Tarnovo, Dzhulyunitsa	Bulgaria	24.4703	M	H	H	ds.half	S2520.E1.L1	5	2018	Unpublished (this is a prepublication release)	MathiesonNature2018
I3758	18.7745	2226	50	373-199 calBCE (2215±20 BP, PSUAMS-3466)	Spain_IA_Celt	Basque Country, Alava, La Hoya	Spain	18.7745	F	..	U5b1+16189+@16192	ds.half	S4795.E1.L1	5	2019	Unpublished (this is a prepublication release)	OlaldeScience2019
I0708	20.4882	8101	45	6224-6074 calBCE (7285±30 BP, PSUAMS-2103)	Turkey_N	Northwest Anatolia, Marmara, Barcın	Turkey	20.4882	M	J2a1	N1b1a	ds.half	S0708.E1.L1	12	2015	Unpublished (this is a prepublication release)	MathiesonNature2015
I3123	19.5854	4121	63	2287-2041 calBCE (3760±30 BP, PSUAMS-3892)	Italy_Sicily_EBA	Sicily, Buffa	Italy	19.5854	M	R1b1a1b1a1a2a	U8b1b1	ds.half	S3123.E1.L2	13	2020	Unpublished (this is a prepublication release)	FernandesNatureEcologyEvolution2020

## Sheet: Supplementary Table 2
Table 1
Supplementary Table 2: Detected IBD for individuals associated with Corded Ware Culture
Start	End	StartM	EndM	length	lengthM	ch	iid1	iid2	SNP_Dens
40561	42610	1.32263	1.39414	2049	0.0715109	1	Gyvakarai1_10bp_noUDG	I13467	286.53
14771	18022	0.652326	0.737683	3251	0.085357	1	I0104	Gyvakarai1_10bp_noUDG	380.871
21117	24010	0.723396	0.816266	2893	0.09287	4	I0104	Gyvakarai1_10bp_noUDG	311.511
27286	30303	0.890726	0.966548	3017	0.0758221	4	I7209	Gyvakarai1_10bp_noUDG	397.905
42847	46525	0.997752	1.08543	3678	0.087674	6	I0104	Gyvakarai1_10bp_noUDG	419.509
64314	69629	1.54091	1.71207	5315	0.171167	6	I0104	Gyvakarai1_10bp_noUDG	310.515
70242	72747	1.73314	1.82329	2505	0.090144	6	I0104	I13467	277.889
48479	51183	1.40913	1.48181	2704	0.07268	7	I0104	I13467	372.042
6925	11816	0.293582	0.439723	4891	0.146141	7	I7209	I13467	334.677
16409	24667	0.550364	0.743285	8258	0.192921	8	I0104	Gyvakarai1_10bp_noUDG	428.051
38899	42645	1.06877	1.17632	3746	0.10755	8	I0104	Gyvakarai1_10bp_noUDG	348.303
33574	36539	1.04282	1.12308	2965	0.0802619	10	I0104	Gyvakarai1_10bp_noUDG	369.415
56332	58610	1.71201	1.80915	2278	0.097145	10	I7209	I13467	234.495
45242	47041	1.2352	1.29583	1799	0.060629	11	I7209	Gyvakarai1_10bp_noUDG	296.723
7980	10663	0.558923	0.620223	2683	0.0613	15	I0104	I13467	437.684
12492	16204	0.612273	0.724425	3712	0.112152	17	I7209	Gyvakarai1_10bp_noUDG	330.979
22530	24300	0.94825	1.01211	1770	0.063857	17	I0104	I7209	277.182
13587	15917	0.531455	0.599892	2330	0.068437	4	KO1002	Gyvakarai1_10bp_noUDG	340.459
21240	23999	0.731919	0.816185	2759	0.084266	4	KO1002	Gyvakarai1_10bp_noUDG	327.416
10395	12466	0.367936	0.439088	2071	0.071152	6	KO1002	I13467	291.067
52088	54190	1.53608	1.61834	2102	0.0822519	10	KO1002	Gyvakarai1_10bp_noUDG	255.556
47983	49882	1.33334	1.3992	1899	0.065866	11	I6695	I13467	288.313
10578	14508	0.432159	0.536166	3930	0.104007	12	KO1002	I13467	377.859
42977	45198	1.28572	1.35545	2221	0.069725	12	KO1002	I13467	318.537
1909	3482	0.305396	0.368715	1573	0.063319	15	I6695	Gyvakarai1_10bp_noUDG	248.425
2342	3854	0.210287	0.275482	1512	0.065195	22	KO1002	Gyvakarai1_10bp_noUDG	231.92
54922	58028	1.84467	1.92016	3106	0.075491	1	I6695	I7209	411.44
79793	82082	2.19206	2.25688	2289	0.0648189	2	KO1002	I0104	353.138
54035	57389	1.56555	1.64224	3354	0.0766871	2	KO1002	I7209	437.362
19518	23962	0.63408	0.712235	4444	0.078155	3	KO1002	I0104	568.614
38773	43401	0.906683	1.00934	4628	0.102653	6	I6695	I0104	450.839
11106	13113	0.39309	0.459904	2007	0.066814	6	KO1002	I0104	300.386
35815	39896	0.859635	0.924355	4081	0.06472	6	KO1002	I0104	630.563
49465	51181	1.31497	1.37741	1716	0.062444	8	KO1002	I7209	274.806
50783	52561	1.49204	1.55325	1778	0.0612069	10	KO1002	I7209	290.49
22757	24306	0.783063	0.848363	1549	0.0653	20	KO1002	I0104	237.213
10780	13996	0.439749	0.521384	3216	0.081635	12	I6695	KO1002	393.949
23395	25950	0.873799	0.962216	2555	0.088417	1	I7280	I13467	288.972
73089	74770	1.83684	1.90624	1681	0.069401	6	I7280	Gyvakarai1_10bp_noUDG	242.215
17324	27393	0.592755	0.831433	10069	0.238678	14	I7280	I13467	421.865
52015	54305	1.75508	1.82103	2290	0.0659469	1	I7280	I7209	347.249
58846	63020	1.93875	2.0381	4174	0.099346	1	I7280	I7209	420.148
34435	37347	1.03356	1.111	2912	0.077439	2	I7280	I7209	376.038
30700	33910	0.949304	1.0272	3210	0.0778921	5	I7280	I7209	412.109
3516	5971	0.185676	0.262127	2455	0.076451	7	I7280	I0104	321.121
57840	59603	1.79888	1.87153	1763	0.072648	7	I7280	I7209	242.677
61563	63083	1.69818	1.75853	1520	0.060351	5	I7280	KO1002	251.86
67067	69602	1.62681	1.71184	2535	0.085029	6	I7280	KO1002	298.134
8493	10941	0.298856	0.391279	2448	0.092423	11	I7280	KO1002	264.869
10240	13041	0.378939	0.458347	2801	0.079408	3	N45_noUDG.SG	I13467	352.735
30763	34434	0.762635	0.826753	3671	0.064118	6	N45_noUDG.SG	Gyvakarai1_10bp_noUDG	572.538
22013	26379	0.525564	0.651114	4366	0.12555	6	N45_noUDG.SG	I13467	347.75
37182	40441	1.14206	1.22601	3259	0.08395	4	N45_noUDG.SG	I0104	388.207
49687	53210	1.39372	1.48685	3523	0.093123	5	N45_noUDG.SG	I0104	378.317
40751	43762	0.940042	1.02281	3011	0.082765	6	N45_noUDG.SG	I0104	363.801
29202	31508	0.913807	0.991458	2306	0.077651	7	N45_noUDG.SG	I7209	296.97
27201	29405	0.876571	0.947325	2204	0.070754	9	N45_noUDG.SG	I0104	311.502
40752	43524	0.940059	1.01316	2772	0.073106	6	N45_noUDG.SG	I6695	379.175
8877	10854	0.325757	0.388608	1977	0.062851	6	N45_noUDG.SG	KO1002	314.553
49957	54450	1.43505	1.59935	4493	0.164302	7	N45_noUDG.SG	I6695	273.46
14626	16681	0.475331	0.545376	2055	0.070045	11	N45_noUDG.SG	KO1002	293.383
63398	67445	1.69662	1.78796	4047	0.0913349	3	N45_noUDG.SG	I7280	443.094
9152	11257	0.382012	0.455415	2105	0.073403	12	N45_noUDG.SG	I7280	286.773
37872	40673	1.11717	1.20166	2801	0.084493	2	pcw362_noUDG.SG	Gyvakarai1_10bp_noUDG	331.507
89308	91743	2.49266	2.59356	2435	0.1009	2	pcw362_noUDG.SG	Gyvakarai1_10bp_noUDG	241.328
350	1983	0.010566	0.08136	1633	0.070794	3	pcw362_noUDG.SG	I13467	230.669
40644	43818	0.93665	1.02475	3174	0.0881041	6	pcw362_noUDG.SG	Gyvakarai1_10bp_noUDG	360.256
6659	9544	0.247382	0.362148	2885	0.114766	10	pcw362_noUDG.SG	I13467	251.381
44230	46354	1.19942	1.2713	2124	0.071877	11	pcw362_noUDG.SG	I13467	295.505
27874	31039	0.870215	0.968856	3165	0.098641	12	pcw362_noUDG.SG	Gyvakarai1_10bp_noUDG	320.861
31748	34452	0.983587	1.04615	2704	0.0625629	12	pcw362_noUDG.SG	I13467	432.205
47309	49378	1.4379	1.51198	2069	0.07408	12	pcw362_noUDG.SG	I13467	279.293
9551	11314	0.568081	0.633822	1763	0.065741	19	pcw362_noUDG.SG	Gyvakarai1_10bp_noUDG	268.174
62853	66502	2.0358	2.11454	3649	0.078733	1	pcw362_noUDG.SG	I7209	463.465
50001	56534	1.39782	1.58263	6533	0.184812	5	pcw362_noUDG.SG	I0104	353.494
20017	23443	0.688457	0.815596	3426	0.127139	20	pcw362_noUDG.SG	I7209	269.469
2	1906	0.000165	0.074563	1904	0.074398	3	pcw362_noUDG.SG	I6695	255.921
71816	73178	1.78502	1.84602	1362	0.0610001	6	pcw362_noUDG.SG	KO1002	223.278
49385	50983	1.30868	1.36942	1598	0.060735	8	pcw362_noUDG.SG	KO1002	263.11
38847	40839	1.18272	1.24366	1992	0.06094	9	pcw362_noUDG.SG	KO1002	326.879
37219	39983	1.14474	1.21895	2764	0.0742071	10	pcw362_noUDG.SG	KO1002	372.471
38106	41348	1.05445	1.11999	3242	0.065544	11	pcw362_noUDG.SG	KO1002	494.629
28225	30817	0.85619	0.950993	2592	0.094803	14	pcw362_noUDG.SG	KO1002	273.409
24352	26665	0.911525	0.974343	2313	0.062818	1	pcw362_noUDG.SG	I7280	368.207
54226	56055	1.51559	1.57728	1829	0.0616839	5	pcw362_noUDG.SG	I7280	296.512
4040	5716	0.188087	0.249032	1676	0.060945	16	pcw362_noUDG.SG	I7280	275.002
10494	13960	0.438012	0.517753	3466	0.079741	20	pcw362_noUDG.SG	I7280	434.657
9557	12033	0.417469	0.488015	2476	0.070546	2	pcw362_noUDG.SG	N45_noUDG.SG	350.977
8221	11411	0.324067	0.408808	3190	0.084741	3	pcw362_noUDG.SG	N45_noUDG.SG	376.441
49210	53210	1.38291	1.48685	4000	0.103939	5	pcw362_noUDG.SG	N45_noUDG.SG	384.841
9084	11630	0.333787	0.409107	2546	0.07532	6	pcw362_noUDG.SG	N45_noUDG.SG	338.024
13604	15113	0.609944	0.670149	1509	0.060205	1	I0103	Gyvakarai1_10bp_noUDG	250.643
75723	78936	2.39285	2.46467	3213	0.0718279	1	I7208	Gyvakarai1_10bp_noUDG	447.319
62948	71754	1.75976	1.99104	8806	0.23128	2	VLI011	Gyvakarai1_10bp_noUDG	380.751
32975	37168	0.963666	1.07616	4193	0.112491	3	I0103	I13467	372.741
53504	56692	1.441	1.51378	3188	0.072773	3	I7207	Gyvakarai1_10bp_noUDG	438.075
29239	33419	0.850947	0.984636	4180	0.133689	3	VLI017	I13467	312.666
67614	72517	1.79724	1.99129	4903	0.194053	3	VLI017	I13467	252.663
59384	61820	1.6344	1.70304	2436	0.068638	5	I0103	Gyvakarai1_10bp_noUDG	354.906
43326	46346	1.23423	1.32042	3020	0.086181	5	VLI011	I13467	350.425
43803	46832	1.02466	1.09134	3029	0.066681	6	I7207	Gyvakarai1_10bp_noUDG	454.252
58006	59822	1.3599	1.4215	1816	0.0616	6	I7207	I13467	294.805
25166	26551	0.600626	0.661881	1385	0.061255	6	VLI011	Gyvakarai1_10bp_noUDG	226.104
10121	12906	0.362987	0.455877	2785	0.09289	6	VLI017	I13467	299.817
34585	36704	1.04971	1.11277	2119	0.063064	7	I7208	I13467	336.008
51144	53651	1.47879	1.57585	2507	0.09706	7	I7208	I13467	258.294
16431	18631	0.567668	0.628019	2200	0.060351	7	I7207	Gyvakarai1_10bp_noUDG	364.534
29961	31947	0.870341	0.930638	1986	0.060297	8	I0103	I13467	329.37
42421	44984	1.15031	1.23132	2563	0.08101	11	I7208	Gyvakarai1_10bp_noUDG	316.381
15520	17754	0.51259	0.57279	2234	0.0602	11	VLI011	I13467	371.096
38635	41490	1.18252	1.25253	2855	0.070009	12	I7208	Gyvakarai1_10bp_noUDG	407.805
46595	49584	1.41008	1.5181	2989	0.108023	12	I7207	I13467	276.7
11678	15315	0.474051	0.555982	3637	0.081931	13	I7207	I13467	443.91
27659	31029	0.836683	0.965232	3370	0.128549	14	VLI017	Gyvakarai1_10bp_noUDG	262.157
10901	14815	0.626398	0.713006	3914	0.086608	15	I0103	I13467	451.921
25491	27804	0.959592	1.04331	2313	0.0837131	16	I0103	Gyvakarai1_10bp_noUDG	276.301
15968	18439	0.562331	0.633798	2471	0.071467	20	I0103	Gyvakarai1_10bp_noUDG	345.754
17348	20968	0.727251	0.814592	3620	0.087341	1	I0103	I0104	414.467
50369	53016	1.70662	1.78685	2647	0.080227	1	I0103	I0104	329.939
48610	51948	1.65098	1.75205	3338	0.101074	1	I0103	I7209	330.253
68104	70807	2.17689	2.26725	2703	0.090353	1	I7208	I0104	299.16
29966	32430	1.05023	1.11281	2464	0.0625761	1	I7208	I7209	393.761
17348	21169	0.727251	0.816661	3821	0.08941	1	I7207	I0104	427.357
64274	66968	2.06615	2.13075	2694	0.064599	1	VLI011	I0104	417.034
42200	46870	1.2362	1.36921	4670	0.133008	2	VLI011	I0104	351.107
84224	86803	2.32991	2.40529	2579	0.075388	2	VLI011	I0104	342.097
26526	34391	0.839368	1.03018	7865	0.190816	2	VLI017	I7209	412.177
3436	6610	0.199179	0.314561	3174	0.115382	4	I7208	I7209	275.086
14584	17552	0.566345	0.659584	2968	0.093239	4	VLI017	I7209	318.322
38773	41961	0.906683	0.974047	3188	0.067364	6	I7207	I0104	473.25
43804	46525	1.0247	1.08543	2721	0.0607309	6	I7207	I0104	448.042
3361	5120	0.149401	0.209707	1759	0.060306	6	VLI011	I7209	291.679
57840	59603	1.79888	1.87153	1763	0.072648	7	VLI017	I0104	242.677
5332	6937	0.182044	0.244393	1605	0.062349	8	I7207	I0104	257.422
1928	5152	0.075733	0.1807	3224	0.104967	9	VLI017	I7209	307.144
26711	29508	0.872343	0.936328	2797	0.063985	10	I7207	I7209	437.134
13226	15409	0.468456	0.531217	2183	0.062761	10	VLI011	I0104	347.828
26126	29324	0.779105	0.863594	3198	0.084489	11	VLI017	I7209	378.511
30491	34642	0.941885	1.11567	4151	0.17379	14	VLI011	I7209	238.852
27526	30767	1.03701	1.14192	3241	0.104915	16	I0103	I0104	308.917
27891	29946	1.04471	1.11714	2055	0.0724289	16	I7208	I0104	283.726
20398	23120	0.702757	0.801432	2722	0.098675	20	I7208	I0104	275.855
76412	80196	2.40922	2.49494	3784	0.0857241	1	VLI011	KO1002	441.416
43425	45511	1.2683	1.34397	2086	0.075668	2	I0103	I6695	275.678
2	1871	0.000165	0.072099	1869	0.071934	3	I7207	I6695	259.822
19125	23662	0.625472	0.700303	4537	0.074831	3	VLI011	I6695	606.299
25627	28193	0.746391	0.820355	2566	0.073964	3	VLI011	KO1002	346.926
36915	40773	0.879662	0.940175	3858	0.060513	6	I7208	I6695	637.549
38057	41961	0.896151	0.974047	3904	0.077896	6	I7207	I6695	501.181
13163	21988	0.461191	0.521986	8825	0.060795	6	VLI011	KO1002	1451.6
44632	47714	1.35045	1.46961	3082	0.11916	9	I0103	KO1002	258.644
23334	27321	0.751781	0.879557	3987	0.127776	9	VLI017	KO1002	312.03
37655	40365	1.15607	1.22411	2710	0.068041	10	I7208	KO1002	398.289
39821	42765	1.2154	1.28497	2944	0.069562	10	I7207	I6695	423.22
22389	25027	0.773934	0.837429	2638	0.063495	10	VLI011	KO1002	415.466
32879	36270	0.933281	1.01054	3391	0.077262	11	I0103	I6695	438.896
37912	41415	1.05132	1.12145	3503	0.07013	11	I7207	KO1002	499.501
50265	52054	1.40805	1.4804	1789	0.072343	11	VLI011	KO1002	247.294
24501	26721	0.769543	0.840305	2220	0.070762	12	I0103	KO1002	313.728
5297	9917	0.247227	0.405736	4620	0.158509	12	I7208	KO1002	291.466
4840	7686	0.230132	0.337093	2846	0.106961	12	VLI011	KO1002	266.078
32054	34098	1.31441	1.4051	2044	0.090692	15	VLI017	KO1002	225.378
8043	10025	0.430434	0.492505	1982	0.062071	17	VLI011	KO1002	319.312
7662	9432	0.323236	0.384935	1770	0.061699	21	I0103	I6695	286.877
23151	26486	0.868645	0.972836	3335	0.104191	1	I7208	I7280	320.085
79142	81470	2.47098	2.53938	2328	0.068404	1	I7207	I7280	340.331
25082	26607	0.59931	0.665575	1525	0.066265	6	I0103	I7280	230.136
40195	42585	1.21915	1.28038	2390	0.061223	7	I0103	I7280	390.376
28558	32858	0.921857	1.02278	4300	0.100919	9	VLI011	I7280	426.084
42618	45289	1.15559	1.23708	2671	0.081491	11	I0103	I7280	327.766
26186	27861	1.0302	1.09201	1675	0.0618039	15	I0103	I7280	271.018
23781	26010	0.916031	0.976854	2229	0.060823	16	VLI017	I7280	366.473
8113	10367	0.433346	0.503805	2254	0.070459	17	I0103	I7280	319.902
19320	21121	0.824624	0.887022	1801	0.062398	17	VLI011	I7280	288.631
26657	29422	0.886592	0.982139	2765	0.095547	18	I7207	I7280	289.386
22148	24051	0.762532	0.838177	1903	0.075645	20	VLI017	I7280	251.57
12318	16545	0.570251	0.709758	4227	0.139507	1	I7208	N45_noUDG.SG	302.996
51779	54705	1.50178	1.57999	2926	0.078207	2	I7208	N45_noUDG.SG	374.135
6063	9736	0.254259	0.365535	3673	0.111276	5	VLI011	N45_noUDG.SG	330.08
46930	48912	1.09522	1.16204	1982	0.066818	6	VLI011	N45_noUDG.SG	296.627
34291	38117	0.975356	1.04603	3826	0.070671	8	VLI011	N45_noUDG.SG	541.382
48094	50088	1.39818	1.47294	1994	0.0747571	10	VLI017	N45_noUDG.SG	266.731
19872	23465	0.621422	0.69804	3593	0.076618	11	I7208	N45_noUDG.SG	468.95
10837	12377	0.430847	0.499986	1540	0.069139	13	I0103	N45_noUDG.SG	222.74
32716	34100	1.34516	1.40529	1384	0.06013	15	VLI017	N45_noUDG.SG	230.168
8397	10338	0.37369	0.434989	1941	0.061299	20	VLI011	N45_noUDG.SG	316.645
24633	27363	0.920369	0.99467	2730	0.0743009	1	I7208	pcw362_noUDG.SG	367.425
20180	23165	0.698907	0.77798	2985	0.079073	2	I0103	pcw362_noUDG.SG	377.499
39428	42453	1.14584	1.21744	3025	0.0716001	5	VLI011	pcw362_noUDG.SG	422.486
45099	50318	1.2168	1.34548	5219	0.128683	8	I7207	pcw362_noUDG.SG	405.57
40911	48041	1.12882	1.27306	7130	0.144238	8	VLI011	pcw362_noUDG.SG	494.322
23766	26477	0.968742	1.03778	2711	0.069042	15	I7208	pcw362_noUDG.SG	392.66
12616	15897	0.620646	0.705847	3281	0.085201	17	I0103	pcw362_noUDG.SG	385.089
17225	28247	0.723393	1.0178	11022	0.294407	1	I0103	I7207	374.38
51717	54390	1.74793	1.82255	2673	0.0746241	1	I0103	VLI011	358.195
73770	76380	2.34574	2.40587	2610	0.0601361	1	I0103	VLI011	434.016
31071	33464	1.07585	1.13844	2393	0.062596	1	I0103	VLI017	382.293
39300	41550	1.28843	1.35598	2250	0.0675501	1	I7207	VLI011	333.086
37561	41418	1.24802	1.35225	3857	0.10423	1	I7207	VLI017	370.047
69730	73467	1.94661	2.02684	3737	0.080229	2	I0103	I7207	465.791
26792	31443	0.847639	0.950218	4651	0.102579	2	I7208	VLI017	453.407
61049	65014	1.72052	1.80546	3965	0.084947	2	I7207	VLI011	466.762
42301	44525	1.23889	1.31037	2224	0.071484	2	I7207	VLI017	311.119
72650	74591	2.00429	2.06438	1941	0.0600929	2	I7207	VLI017	323
32741	36060	0.982428	1.07812	3319	0.095689	2	VLI011	VLI017	346.853
2806	5060	0.10866	0.20485	2254	0.09619	3	I7208	VLI017	234.328
40995	44567	1.24727	1.32436	3572	0.077088	4	I7208	I7207	463.367
27206	29381	0.831539	0.906059	2175	0.0745201	5	I0103	I7207	291.868
10724	12884	0.395347	0.463102	2160	0.067755	5	I7208	VLI011	318.796
56890	59243	1.33248	1.39982	2353	0.067338	6	I7208	I7207	349.431
65452	68083	1.57534	1.66985	2631	0.094506	6	I7208	I7207	278.395
56167	58327	1.31652	1.37686	2160	0.060339	6	I7208	VLI017	357.978
35266	38211	1.0763	1.15875	2945	0.08245	7	I0103	VLI011	357.186
7212	10226	0.28988	0.371342	3014	0.081462	8	I0103	I7207	369.988
58794	60403	1.59705	1.66254	1609	0.0654911	8	I0103	I7207	245.682
56906	59465	1.53737	1.62082	2559	0.083443	8	I7207	VLI017	306.676
52287	54531	1.54486	1.62948	2244	0.0846159	10	I0103	I7208	265.198
38524	41330	1.1775	1.24829	2806	0.0707901	10	I0103	VLI017	396.383
51854	53829	1.47285	1.54992	1975	0.0770789	11	I0103	VLI017	256.231
47973	50666	1.33281	1.42062	2693	0.087809	11	I7207	VLI011	306.688
5144	6854	0.239843	0.310454	1710	0.070611	12	I7208	VLI011	242.172
11403	13857	0.441823	0.507182	2454	0.065359	14	I0103	I7208	375.465
19905	22864	0.644395	0.733934	2959	0.089539	14	I7208	VLI011	330.471
19801	22640	0.867046	0.934351	2839	0.067305	15	I0103	I7208	421.811
27925	29918	1.04675	1.11474	1993	0.067982	16	I0103	I7208	293.166
7240	8864	0.392701	0.457273	1624	0.064572	17	I0103	I7208	251.502
1450	2846	0.100603	0.162474	1396	0.061871	17	I7208	VLI011	225.631
10409	13109	0.485838	0.548524	2700	0.062686	18	VLI011	VLI017	430.718
20456	22594	0.705954	0.776296	2138	0.070342	20	I0103	VLI017	303.944
22915	24715	0.789909	0.86725	1800	0.077341	20	I0103	VLI017	232.735
10186	12191	0.407093	0.476592	2005	0.069499	21	I7208	I7207	288.493
2902	5508	0.1663	0.251642	2606	0.085342	21	I7207	VLI017	305.36
38366	43228	1.26751	1.41199	4862	0.144482	1	VLI010	Gyvakarai1_10bp_noUDG	336.512
86769	88408	2.80028	2.86273	1639	0.0624471	1	VLI010	Gyvakarai1_10bp_noUDG	262.462
40497	42740	1.32014	1.40126	2243	0.081116	1	VLI010	I13467	276.518
43528	47052	1.41962	1.57724	3524	0.157624	1	VLI067	I13467	223.57
8756	10987	0.455216	0.524612	2231	0.069396	1	VLI020	Gyvakarai1_10bp_noUDG	321.488
82290	86918	2.26436	2.40851	4628	0.144153	2	TRM003	I13467	321.048
65269	70055	1.81062	1.95591	4786	0.145287	2	VLI067	I13467	329.417
46551	50120	1.27772	1.36279	3569	0.085073	3	VLI016	Gyvakarai1_10bp_noUDG	419.522
54379	57001	1.46259	1.52326	2622	0.060674	3	TRM003	Gyvakarai1_10bp_noUDG	432.146
60010	63274	1.61857	1.69182	3264	0.0732421	3	VLI010	Gyvakarai1_10bp_noUDG	445.646
39569	41588	1.20098	1.26347	2019	0.0624911	4	VLI067	I13467	323.086
3627	5981	0.166177	0.249918	2354	0.083741	5	VLI020	I13467	281.105
38495	41769	0.901455	0.968896	3274	0.067441	6	VLI016	I13467	485.461
68500	71138	1.68886	1.76225	2638	0.0733919	6	TRM003	I13467	359.44
51269	53311	1.48749	1.56942	2042	0.081934	7	VLI016	I13467	249.225
14952	17905	0.529273	0.609348	2953	0.080075	7	OHR002	Gyvakarai1_10bp_noUDG	368.779
55415	58238	1.50371	1.57498	2823	0.071273	8	PNL002	I13467	396.083
20586	24207	0.66883	0.735446	3621	0.066616	8	TRM003	Gyvakarai1_10bp_noUDG	543.563
5279	6892	0.180007	0.24309	1613	0.063083	8	VLI010	I13467	255.695
4	1575	8.4e-05	0.062906	1571	0.062822	8	VLI067	I13467	250.072
8642	11321	0.321552	0.400504	2679	0.078952	8	VLI067	I13467	339.32
34203	40030	1.04999	1.22033	5827	0.170331	9	VLI067	I13467	342.099
40330	43041	1.2326	1.29745	2711	0.0648509	9	VLI067	I13467	418.036
54907	56791	1.65224	1.73524	1884	0.083004	10	VLI016	Gyvakarai1_10bp_noUDG	226.977
26372	29880	0.867073	0.948584	3508	0.081511	10	VLI016	I13467	430.371
3767	5935	0.142679	0.218303	2168	0.075624	10	TRM003	Gyvakarai1_10bp_noUDG	286.682
52492	54223	1.55096	1.61892	1731	0.067956	10	VLI010	Gyvakarai1_10bp_noUDG	254.724
51135	53571	1.44425	1.54127	2436	0.097017	11	PNL002	I13467	251.09
43235	47073	1.16996	1.29815	3838	0.128191	11	OHR002	Gyvakarai1_10bp_noUDG	299.397
12726	17055	0.493474	0.573198	4329	0.079724	12	OHR002	Gyvakarai1_10bp_noUDG	542.998
28266	30333	0.88263	0.942889	2067	0.060259	12	VLI067	Gyvakarai1_10bp_noUDG	343.019
17257	21979	0.590625	0.701769	4722	0.111144	14	VLI016	Gyvakarai1_10bp_noUDG	424.854
15955	23483	0.755764	0.960375	7528	0.204611	15	VLI016	I13467	367.918
18465	20304	0.826374	0.886538	1839	0.060164	15	TRM003	I13467	305.664
6873	8642	0.378595	0.450125	1769	0.07153	17	OHR002	Gyvakarai1_10bp_noUDG	247.309
18505	21987	0.671143	0.736804	3482	0.065661	18	PNL002	Gyvakarai1_10bp_noUDG	530.299
21144	23402	0.720142	0.782412	2258	0.06227	18	OHR002	I13467	362.615
32236	33846	1.11181	1.17709	1610	0.065281	18	VLI020	I13467	246.626
9551	11344	0.568081	0.63468	1793	0.066599	19	PNL002	Gyvakarai1_10bp_noUDG	269.223
6268	8588	0.468047	0.533869	2320	0.065822	19	TRM003	Gyvakarai1_10bp_noUDG	352.466
8741	10579	0.538702	0.616309	1838	0.077607	19	VLI067	I13467	236.834
15872	18435	0.561665	0.633719	2563	0.072054	20	OHR002	Gyvakarai1_10bp_noUDG	355.705
20067	22915	0.691826	0.788895	2848	0.097069	20	VLI010	Gyvakarai1_10bp_noUDG	293.399
21584	23208	0.738743	0.809218	1624	0.070475	20	VLI010	I13467	230.436
3160	6980	0.250806	0.387138	3820	0.136332	22	PNL002	Gyvakarai1_10bp_noUDG	280.198
13547	16839	0.609231	0.715648	3292	0.106417	1	VLI016	I0104	309.349
75935	79111	2.39614	2.46854	3176	0.072401	1	VLI010	I0104	438.668
17348	20500	0.727251	0.794856	3152	0.067605	1	VLI067	I0104	466.238
18082	20985	0.740822	0.814774	2903	0.073952	1	VLI020	I0104	392.552
65760	69072	1.82636	1.93506	3312	0.108697	2	PNL002	I7209	304.7
9449	13494	0.416195	0.521822	4045	0.105627	2	TRM003	I0104	382.951
34377	36884	1.03013	1.10081	2507	0.070675	2	VLI067	I7209	354.722
41901	44750	1.22649	1.32563	2849	0.0991429	2	VLI020	I7209	287.363
10105	12334	0.374642	0.436156	2229	0.061514	3	VLI016	I0104	362.357
56837	59949	1.52167	1.61595	3112	0.094278	3	TRM003	I0104	330.088
22335	29104	0.681506	0.846678	6769	0.165172	3	VLI067	I0104	409.815
41296	45112	1.18262	1.28555	3816	0.102923	5	TRM003	I7209	370.762
53369	61454	1.23835	1.46523	8085	0.226879	6	VLI010	I7209	356.357
42031	45742	0.977418	1.06326	3711	0.085846	6	VLI067	I0104	432.286
29972	34173	0.940076	1.0464	4201	0.106327	7	PNL002	I7209	395.102
4628	6594	0.220107	0.28537	1966	0.065263	7	VLI016	I7209	301.243
36655	39422	1.11188	1.18574	2767	0.073859	7	VLI067	I7209	374.633
51755	53879	1.40094	1.46265	2124	0.0617119	8	VLI010	I0104	344.18
49465	51140	1.31497	1.37667	1675	0.061695	8	VLI067	I7209	271.497
38832	41855	1.18141	1.27203	3023	0.090618	9	TRM003	I7209	333.598
30411	35273	0.977567	1.07449	4862	0.096921	9	OHR002	I0104	501.646
2970	5176	0.112181	0.182743	2206	0.070562	9	VLI010	I7209	312.633
39253	42724	1.19188	1.28671	3471	0.094825	9	VLI020	I7209	366.043
26133	29258	0.860746	0.927016	3125	0.06627	10	TRM003	I7209	471.556
10374	13800	0.388862	0.482881	3426	0.094019	10	VLI010	I0104	364.394
35102	36919	1.07175	1.13683	1817	0.065082	12	TRM003	I7209	279.186
19652	21864	0.634444	0.708251	2212	0.073807	12	VLI067	I7209	299.701
35701	38237	1.11669	1.23037	2536	0.113684	13	PNL002	I0104	223.075
6152	8279	0.26791	0.335686	2127	0.067776	13	OHR002	I7209	313.828
19515	21627	0.640046	0.711754	2112	0.071708	13	VLI067	I7209	294.528
7853	11589	0.322719	0.46646	3736	0.143741	13	VLI020	I0104	259.912
30104	32136	0.931179	1.00735	2032	0.076168	14	PNL002	I7209	266.779
29786	31846	0.922099	0.995517	2060	0.073418	14	VLI016	I7209	280.585
27526	30729	1.03701	1.14088	3203	0.103872	16	TRM003	I0104	308.36
5656	8118	0.247288	0.335473	2462	0.088185	16	TRM003	I7209	279.186
13601	15707	0.544682	0.627865	2106	0.083183	21	PNL002	I0104	253.177
5865	7977	0.269633	0.33275	2112	0.063117	21	VLI016	I7209	334.617
85738	88408	2.74435	2.86273	2670	0.11838	1	VLI016	I6695	225.545
53764	56655	1.81026	1.89022	2891	0.0799589	1	TRM003	KO1002	361.561
48963	52089	1.43133	1.52114	3126	0.089811	2	OHR002	KO1002	348.064
33152	34790	0.970494	1.03569	1638	0.065192	3	TRM003	KO1002	251.258
45935	48231	1.25595	1.31713	2296	0.06118	3	VLI010	I6695	375.286
33355	35174	0.980664	1.0476	1819	0.066932	3	VLI020	KO1002	271.769
61643	65689	1.66742	1.72998	4046	0.062559	3	VLI020	KO1002	646.749
5898	8425	0.294055	0.365647	2527	0.071592	4	TRM003	KO1002	352.973
13789	16556	0.536852	0.620091	2767	0.083239	4	TRM003	KO1002	332.416
11603	13671	0.464455	0.532256	2068	0.067801	4	VLI020	KO1002	305.01
10185	12689	0.363513	0.448268	2504	0.084755	6	TRM003	KO1002	295.44
63701	65777	1.51848	1.58475	2076	0.066278	6	VLI020	I6695	313.226
46855	49103	1.09261	1.16814	2248	0.075531	6	VLI020	KO1002	297.626
23517	26760	0.757068	0.819263	3243	0.062195	7	VLI016	I6695	521.425
7897	11688	0.32267	0.435324	3791	0.112654	7	VLI016	KO1002	336.517
41027	45003	1.13723	1.21565	3976	0.0784249	8	VLI010	I6695	506.982
43903	51838	1.19968	1.40502	7935	0.205337	8	VLI067	KO1002	386.438
2	1853	0.001662	0.073676	1851	0.072014	9	OHR002	KO1002	257.033
15275	18531	0.509461	0.591342	3256	0.081881	9	OHR002	KO1002	397.65
8138	10582	0.277083	0.363625	2444	0.086542	9	VLI020	KO1002	282.406
52493	54717	1.55101	1.63963	2224	0.088616	10	VLI010	KO1002	250.97
19561	22639	0.632573	0.729437	3078	0.096864	12	VLI016	KO1002	317.765
29150	32958	0.891195	0.993707	3808	0.102512	13	VLI020	KO1002	371.469
27680	29531	1.08984	1.17203	1851	0.082193	15	VLI016	KO1002	225.202
32471	34014	1.3356	1.39622	1543	0.060618	15	VLI010	KO1002	254.545
5751	7724	0.252291	0.320023	1973	0.067732	16	VLI067	I6695	291.295
11646	14229	0.55369	0.659521	2583	0.105831	17	TRM003	KO1002	244.068
24510	26995	0.818999	0.895461	2485	0.076462	18	VLI020	I6695	324.998
8294	11338	0.522237	0.634587	3044	0.11235	19	VLI010	I6695	270.939
11327	13193	0.447101	0.519693	1866	0.072592	21	VLI016	I6695	257.053
13836	15707	0.552568	0.627865	1871	0.075297	21	TRM003	KO1002	248.483
7962	10088	0.332533	0.402932	2126	0.070399	21	OHR002	I6695	301.993
11793	13192	0.459615	0.519678	1399	0.060063	21	VLI010	I6695	232.922
8111	10304	0.340289	0.412504	2193	0.072215	21	VLI067	I6695	303.677
5646	7791	0.285976	0.36096	2145	0.074984	2	TRM003	I7280	286.061
44451	47663	1.3097	1.38571	3212	0.076014	2	TRM003	I7280	422.554
54871	57838	1.58621	1.65242	2967	0.06621	2	VLI010	I7280	448.119
34377	38766	1.03013	1.13818	4389	0.108042	2	VLI067	I7280	406.231
28972	32483	0.884699	0.973018	3511	0.088319	2	VLI020	I7280	397.536
3272	5667	0.13563	0.234137	2395	0.098507	3	TRM003	I7280	243.13
13252	16041	0.467944	0.555528	2789	0.087584	3	TRM003	I7280	318.437
51756	54366	1.52042	1.59333	2610	0.0729049	4	PNL002	I7280	358
29241	31227	0.937393	1.00282	1986	0.065424	4	VLI016	I7280	303.558
32949	38241	1.04252	1.16654	5292	0.124022	4	VLI016	I7280	426.698
62851	65563	1.86402	1.98552	2712	0.121501	4	VLI067	I7280	223.208
15325	19492	0.54945	0.62434	4167	0.07489	5	OHR002	I7280	556.416
27346	31283	0.838351	0.970035	3937	0.131684	5	VLI067	I7280	298.973
6927	9137	0.271284	0.335744	2210	0.06446	6	VLI067	I7280	342.848
8408	10632	0.336891	0.408688	2224	0.071797	7	PNL002	I7280	309.762
23807	26927	0.760965	0.821793	3120	0.060828	7	VLI067	I7280	512.921
55184	56604	1.66036	1.72112	1420	0.060765	10	TRM003	I7280	233.687
33182	36196	0.941302	1.00799	3014	0.0666839	11	VLI067	I7280	451.983
2377	4109	0.215562	0.292707	1732	0.077145	22	PNL002	I7280	224.512
6238	9204	0.362387	0.466633	2966	0.104246	22	VLI016	I7280	284.519
90001	91856	2.51798	2.59793	1855	0.0799508	2	PNL002	N45_noUDG.SG	232.018
30649	34939	0.930658	1.04365	4290	0.11299	2	VLI016	N45_noUDG.SG	379.68
63651	66770	1.77637	1.86377	3119	0.087405	2	TRM003	N45_noUDG.SG	356.845
21193	24681	0.668737	0.732193	3488	0.063456	3	TRM003	N45_noUDG.SG	549.672
8215	11461	0.323651	0.411358	3246	0.087707	3	OHR002	N45_noUDG.SG	370.096
70725	72368	1.91183	1.98554	1643	0.073716	3	VLI020	N45_noUDG.SG	222.882
41205	44430	1.17912	1.26325	3225	0.084128	5	VLI020	N45_noUDG.SG	383.344
52448	55521	1.54256	1.65085	3073	0.108285	7	OHR002	N45_noUDG.SG	283.788
26630	28987	0.817615	0.885601	2357	0.067986	7	VLI010	N45_noUDG.SG	346.689
33924	37704	0.965427	1.0336	3780	0.068173	8	PNL002	N45_noUDG.SG	554.472
49858	51445	1.32894	1.38983	1587	0.060887	8	TRM003	N45_noUDG.SG	260.647
32626	38098	0.941776	1.04593	5472	0.104156	8	VLI067	N45_noUDG.SG	525.365
33864	37770	0.964489	1.0369	3906	0.072414	8	VLI020	N45_noUDG.SG	539.398
56305	58409	1.7097	1.79902	2104	0.0893251	10	VLI020	N45_noUDG.SG	235.544
5407	7467	0.283339	0.36198	2060	0.078641	14	OHR002	N45_noUDG.SG	261.95
12728	16257	0.475016	0.566164	3529	0.091148	14	VLI010	N45_noUDG.SG	387.172
32427	33958	1.33391	1.3946	1531	0.06069	15	OHR002	N45_noUDG.SG	252.265
24775	28142	0.922805	1.017	3367	0.0942	1	VLI016	pcw362_noUDG.SG	357.431
83233	84911	2.63247	2.69884	1678	0.066366	1	VLI016	pcw362_noUDG.SG	252.84
47965	52574	1.40408	1.53715	4609	0.133078	2	TRM003	pcw362_noUDG.SG	346.338
264	1902	0.006751	0.074246	1638	0.067495	3	VLI016	pcw362_noUDG.SG	242.685
8113	11412	0.31941	0.408818	3299	0.089408	3	OHR002	pcw362_noUDG.SG	368.983
58662	60518	1.56796	1.63586	1856	0.0678999	3	VLI010	pcw362_noUDG.SG	273.343
46709	50051	1.28341	1.36067	3342	0.0772619	3	VLI020	pcw362_noUDG.SG	432.555
17521	21263	0.659425	0.732071	3742	0.072646	4	PNL002	pcw362_noUDG.SG	515.101
46003	49185	1.30777	1.38175	3182	0.073982	5	VLI016	pcw362_noUDG.SG	430.105
27843	29611	0.849644	0.916388	1768	0.066744	5	VLI020	pcw362_noUDG.SG	264.893
46024	48925	1.3106	1.37264	2901	0.0620381	5	VLI020	pcw362_noUDG.SG	467.616
41643	44804	1.25664	1.32354	3161	0.066901	7	VLI067	pcw362_noUDG.SG	472.489
49362	50983	1.30837	1.36942	1621	0.061051	8	VLI067	pcw362_noUDG.SG	265.516
3307	5353	0.126257	0.189374	2046	0.063117	9	VLI010	pcw362_noUDG.SG	324.16
11018	14359	0.407441	0.504585	3341	0.097144	10	PNL002	pcw362_noUDG.SG	343.922
47258	49171	1.30136	1.37671	1913	0.075354	11	OHR002	pcw362_noUDG.SG	253.868
28185	30149	0.878056	0.93906	1964	0.061004	12	VLI067	pcw362_noUDG.SG	321.946
29462	31354	0.907687	0.978073	1892	0.070386	14	VLI016	pcw362_noUDG.SG	268.803
21615	24540	0.691737	0.765501	2925	0.073764	14	VLI020	pcw362_noUDG.SG	396.535
10149	11952	0.495592	0.560961	1803	0.065369	17	PNL002	pcw362_noUDG.SG	275.819
9096	11315	0.551162	0.633895	2219	0.082733	19	PNL002	pcw362_noUDG.SG	268.212
9964	12359	0.58852	0.684861	2395	0.096341	19	TRM003	pcw362_noUDG.SG	248.596
10852	12726	0.430822	0.49625	1874	0.065428	21	TRM003	pcw362_noUDG.SG	286.422
1169	2873	0.105644	0.172151	1704	0.066507	1	PNL002	I0103	256.214
15760	19084	0.691686	0.76391	3324	0.072224	1	PNL002	I0103	460.235
5791	7234	0.323536	0.388086	1443	0.06455	1	PNL002	VLI017	223.548
23927	27362	0.887437	0.994666	3435	0.107229	1	VLI016	I7208	320.342
29064	31753	1.02945	1.09006	2689	0.060617	1	VLI016	I7208	443.605
34460	36778	1.16683	1.22792	2318	0.061095	1	VLI016	I7207	379.409
46718	50291	1.548	1.703	3573	0.155006	1	VLI016	I7207	230.507
7506	9084	0.401391	0.462871	1578	0.06148	1	TRM003	VLI017	256.669
78278	80885	2.44531	2.52078	2607	0.07547	1	OHR002	I7208	345.435
1837	3329	0.127602	0.191052	1492	0.06345	1	VLI010	I7208	235.146
65118	67584	2.08436	2.15075	2466	0.0663888	1	VLI010	VLI011	371.448
16797	20484	0.714475	0.794305	3687	0.0798301	1	VLI067	I0103	461.856
17348	20485	0.727251	0.79431	3137	0.067059	1	VLI067	I7207	467.797
69303	71510	2.22178	2.28206	2207	0.0602829	1	VLI067	VLI017	366.107
18272	27915	0.746121	1.01049	9643	0.264369	1	VLI020	I0103	364.755
17910	28257	0.736318	1.01856	10347	0.282245	1	VLI020	I7207	366.596
41704	43733	1.36111	1.42391	2029	0.062799	1	VLI020	I7207	323.094
2725	4457	0.167699	0.245091	1732	0.077392	1	VLI020	VLI011	223.796
24743	31301	0.806329	0.945251	6558	0.138922	2	PNL002	I7208	472.064
72728	75685	2.00537	2.08547	2957	0.0800951	2	PNL002	I7207	369.186
26791	31530	0.847047	0.952395	4739	0.105348	2	PNL002	VLI017	449.842
21714	32522	0.741942	0.975572	10808	0.23363	2	VLI016	I7208	462.612
25572	32162	0.828357	0.967896	6590	0.139539	2	VLI016	VLI017	472.269
36927	42547	1.10184	1.24892	5620	0.147084	2	OHR002	VLI011	382.095
71001	73594	1.9759	2.03674	2593	0.06084	2	VLI067	I0103	426.2
36704	39209	1.09856	1.1656	2505	0.0670381	2	VLI067	VLI011	373.668
61083	65566	1.722	1.81692	4483	0.094921	2	VLI067	VLI017	472.288
59101	61693	1.68361	1.74446	2592	0.060859	2	VLI020	I7207	425.903
14965	17589	0.52401	0.592514	2624	0.068504	3	PNL002	VLI011	383.043
39057	45854	1.09912	1.2478	6797	0.148678	3	TRM003	I0103	457.163
46355	48847	1.26975	1.32996	2492	0.0602109	3	TRM003	VLI011	413.878
5876	7811	0.244441	0.31175	1935	0.067309	3	OHR002	I7208	287.48
33287	35193	0.977985	1.04818	1906	0.070194	3	OHR002	VLI011	271.533
43157	46351	1.18827	1.26758	3194	0.0793099	3	VLI020	VLI011	402.724
70723	72368	1.91179	1.98554	1645	0.0737561	3	VLI020	VLI017	223.032
21493	23947	0.737603	0.812851	2454	0.075248	4	PNL002	VLI017	326.122
31337	34398	1.00565	1.07563	3061	0.0699799	4	VLI016	VLI017	437.411
49618	53618	1.47043	1.5668	4000	0.096366	4	TRM003	VLI011	415.084
61414	63795	1.80702	1.90091	2381	0.09389	4	VLI067	I0103	253.595
63176	64842	1.87766	1.9435	1666	0.0658439	4	VLI067	VLI011	253.023
3922	7856	0.22673	0.350334	3934	0.123604	4	VLI020	I7208	318.275
9756	12484	0.367208	0.449758	2728	0.08255	5	PNL002	I7207	330.466
60605	65311	1.6683	1.8385	4706	0.170209	5	OHR002	VLI011	276.484
35335	38960	1.06139	1.13357	3625	0.072183	5	VLI067	I7207	502.196
49550	51987	1.39138	1.45832	2437	0.066937	5	VLI067	VLI011	364.074
34719	37942	1.04735	1.10869	3223	0.061334	5	VLI020	I7207	525.483
6063	8468	0.254259	0.318554	2405	0.064295	5	VLI020	VLI011	374.057
48199	53818	1.14566	1.25595	5619	0.110294	6	PNL002	VLI017	509.457
50093	56403	1.1864	1.32051	6310	0.134118	6	TRM003	I7207	470.481
33116	37012	0.801952	0.880459	3896	0.078507	6	VLI067	VLI011	496.261
51193	53641	1.48293	1.57581	2448	0.0928811	7	VLI016	I7208	263.563
42189	49384	1.27079	1.42218	7195	0.15139	7	VLI016	VLI011	475.262
3491	5835	0.184397	0.254734	2344	0.070337	7	VLI016	VLI017	333.253
37138	40392	1.13126	1.22882	3254	0.097567	7	TRM003	VLI011	333.515
47811	51461	1.38326	1.49451	3650	0.111252	7	OHR002	I7207	328.084
37395	40956	1.13974	1.23937	3561	0.0996341	7	VLI067	I7208	357.408
23729	26719	0.723774	0.791173	2990	0.067399	8	PNL002	I7207	443.627
3837	12084	0.129897	0.426022	8247	0.296125	8	VLI016	VLI011	278.497
58017	60019	1.56618	1.64934	2002	0.083159	8	TRM003	I7207	240.744
13587	16524	0.478222	0.552426	2937	0.074204	8	TRM003	VLI011	395.801
12589	15732	0.43675	0.536627	3143	0.099877	8	OHR002	VLI011	314.687
58773	60828	1.59628	1.68002	2055	0.083738	8	VLI067	I0103	245.408
34641	43875	0.984408	1.19764	9234	0.213227	8	VLI067	I7208	433.06
58182	60403	1.57164	1.66254	2221	0.0909051	8	VLI067	I7207	244.321
34204	39150	0.972245	1.0765	4946	0.104252	8	VLI067	VLI011	474.427
34291	37763	0.975356	1.03664	3472	0.0612791	8	VLI020	VLI011	566.588
3109	5230	0.115386	0.18591	2121	0.070524	9	PNL002	I0103	300.749
20123	23122	0.666348	0.739282	2999	0.072934	9	TRM003	I0103	411.194
36878	39601	1.1267	1.19998	2723	0.0732781	9	TRM003	I7207	371.598
35872	38659	1.09178	1.17884	2787	0.0870501	9	OHR002	VLI011	320.161
42780	45120	1.28737	1.36304	2340	0.0756769	9	VLI010	I0103	309.209
2825	5178	0.109166	0.182757	2353	0.073591	9	VLI010	VLI017	319.74
3798	7569	0.143569	0.255988	3771	0.112419	9	VLI020	I7207	335.441
26711	30386	0.872343	0.963838	3675	0.091495	10	TRM003	I7207	401.661
18053	20453	0.605109	0.677994	2400	0.072885	10	TRM003	VLI011	329.286
7984	10593	0.304926	0.397626	2609	0.0927	10	VLI020	I0103	281.446
18817	21570	0.623938	0.745964	2753	0.122026	10	VLI020	VLI011	225.608
23495	25684	0.701341	0.761857	2189	0.060516	11	PNL002	I0103	361.723
35535	37815	0.983212	1.0476	2280	0.064392	11	PNL002	I0103	354.081
15638	18143	0.51528	0.580091	2505	0.064811	11	VLI016	I7208	386.509
48101	51932	1.33803	1.4774	3831	0.139374	11	VLI016	I7207	274.872
48101	50515	1.33803	1.41557	2414	0.077538	11	VLI016	VLI011	311.331
35402	37523	1.08436	1.152	2121	0.067639	12	PNL002	I7207	313.577
47633	49632	1.44436	1.52196	1999	0.077595	12	VLI016	VLI017	257.62
40485	46748	1.22673	1.41539	6263	0.18866	12	TRM003	I0103	331.973
17869	21359	0.591346	0.688028	3490	0.096682	12	VLI067	I7208	360.977
34482	37087	1.04801	1.14018	2605	0.092164	12	VLI067	I7208	282.648
1666	3745	0.082981	0.168347	2079	0.085366	13	VLI016	I7208	243.54
2879	4720	0.135723	0.2107	1841	0.074977	13	OHR002	I7207	245.542
26976	29198	0.82885	0.891571	2222	0.062721	13	VLI067	VLI011	354.267
30520	34185	0.927741	1.04082	3665	0.113081	13	VLI020	I7208	324.104
33453	36993	1.01186	1.16585	3540	0.153988	13	VLI020	VLI017	229.888
32155	34278	1.0097	1.0877	2123	0.077994	14	PNL002	I0103	272.2
20870	22877	0.673054	0.73473	2007	0.061676	14	TRM003	I7208	325.41
20977	26309	0.676493	0.804738	5332	0.128245	14	TRM003	VLI011	415.767
27017	29971	0.823369	0.924943	2954	0.101574	14	OHR002	I7208	290.823
2367	4173	0.166785	0.232866	1806	0.066081	14	VLI067	VLI017	273.301
4269	5806	0.238049	0.300675	1537	0.062626	14	VLI020	I0103	245.425
11824	16901	0.638509	0.783087	5077	0.144578	15	VLI016	I7208	351.16
21943	25686	0.865894	0.966958	3743	0.101064	16	PNL002	VLI017	370.359
27115	30757	1.02565	1.14129	3642	0.115647	16	TRM003	I0103	314.924
27928	30092	1.04681	1.12038	2164	0.073565	16	TRM003	I7208	294.162
22310	24469	0.873683	0.937652	2159	0.063969	16	TRM003	VLI017	337.507
2248	4409	0.12458	0.203126	2161	0.078546	16	OHR002	I7207	275.125
5616	7950	0.24161	0.329265	2334	0.087655	16	VLI067	I7207	266.271
1750	4221	0.105728	0.193718	2471	0.08799	16	VLI067	VLI011	280.827
8185	11162	0.434734	0.530602	2977	0.095868	17	VLI067	VLI017	310.531
15777	17922	0.700128	0.763764	2145	0.063636	17	VLI020	I0103	337.073
18806	20800	0.801335	0.868333	1994	0.066998	17	VLI020	I7207	297.621
11602	15885	0.517484	0.596583	4283	0.079099	18	PNL002	I7207	541.473
27785	30384	0.92431	1.03166	2599	0.107346	18	PNL002	I7207	242.114
6916	8876	0.379884	0.446593	1960	0.066709	18	OHR002	I7208	293.814
28088	30542	0.934047	1.03711	2454	0.103062	18	OHR002	I7207	238.109
23020	25465	0.769637	0.849435	2445	0.079798	18	VLI010	I7208	306.399
30755	33846	1.04752	1.17709	3091	0.129571	18	VLI020	VLI017	238.556
5105	8442	0.404974	0.527582	3337	0.122608	19	VLI020	I0103	272.168
3535	5300	0.203542	0.268877	1765	0.065335	20	VLI016	I7207	270.146
15663	18744	0.558124	0.646841	3081	0.088717	20	OHR002	I0103	347.284
23630	25351	0.822129	0.891641	1721	0.069512	20	VLI067	I7208	247.583
13482	15430	0.534888	0.620985	1948	0.0860969	21	TRM003	I7208	226.257
4106	9727	0.292694	0.484828	5621	0.192134	22	OHR002	VLI011	292.556
53884	56111	1.8136	1.87643	2227	0.062822	1	PNL002	VLI010	354.494
25322	31530	0.820661	0.952395	6208	0.131734	2	PNL002	VLI016	471.253
77564	82182	2.13225	2.25956	4618	0.127312	2	PNL002	VLI016	362.731
71498	74041	1.98714	2.05221	2543	0.0650769	2	PNL002	TRM003	390.768
70820	73892	1.97153	2.04339	3072	0.0718631	2	PNL002	OHR002	427.48
14061	16468	0.535046	0.605728	2407	0.070682	2	TRM003	OHR002	340.539
67456	70991	1.89196	1.97318	3535	0.081224	2	VLI010	VLI020	435.216
47856	50356	1.30566	1.36729	2500	0.061627	3	PNL002	OHR002	405.666
50943	54399	1.38261	1.46264	3456	0.080027	3	PNL002	OHR002	431.854
48909	54398	1.33275	1.46263	5489	0.12988	3	TRM003	OHR002	422.621
3	1904	0.000199	0.074344	1901	0.074145	3	OHR002	VLI067	256.39
58480	61568	1.56307	1.66321	3088	0.100141	3	VLI010	VLI020	308.365
41812	44789	1.15597	1.21972	2977	0.063754	3	VLI067	VLI020	466.951
43918	48582	1.30965	1.42957	4664	0.119917	4	PNL002	OHR002	388.936
34777	37916	1.08466	1.16008	3139	0.075425	4	VLI016	OHR002	416.175
3816	5508	0.221954	0.284934	1692	0.06298	4	TRM003	OHR002	268.657
4841	6958	0.203999	0.27539	2117	0.071391	5	PNL002	VLI016	296.536
8634	10799	0.329914	0.397214	2165	0.0673	5	PNL002	VLI010	321.694
50338	52280	1.4032	1.46516	1942	0.0619611	5	VLI016	TRM003	313.423
46683	50888	1.32805	1.416	4205	0.08795	5	VLI016	OHR002	478.113
45694	51358	1.30402	1.4327	5664	0.128682	5	VLI016	VLI020	440.155
47076	50923	1.33359	1.41652	3847	0.082925	5	OHR002	VLI020	463.913
49207	51911	1.38286	1.4533	2704	0.070439	5	VLI010	VLI067	383.878
67212	69276	1.63426	1.70363	2064	0.0693719	6	PNL002	TRM003	297.527
2345	4298	0.109883	0.184763	1953	0.07488	6	PNL002	VLI010	260.817
59426	63434	1.40966	1.51243	4008	0.102772	6	VLI016	VLI010	389.99
71977	73469	1.79243	1.8562	1492	0.0637771	6	OHR002	VLI067	233.94
5742	8283	0.250024	0.330017	2541	0.079993	7	PNL002	VLI016	317.653
15199	17680	0.535973	0.600784	2481	0.064811	7	PNL002	OHR002	382.805
12017	15795	0.444947	0.550699	3778	0.105752	7	PNL002	VLI067	357.251
20721	27056	0.684523	0.828422	6335	0.143899	7	PNL002	VLI020	440.239
35266	37908	1.0763	1.14919	2642	0.072891	7	VLI016	OHR002	362.459
34710	37591	1.05643	1.14152	2881	0.0850899	7	VLI016	VLI020	338.583
30153	32268	0.945988	1.01327	2115	0.06728	7	TRM003	VLI067	314.358
35266	37591	1.0763	1.14152	2325	0.0652239	7	OHR002	VLI020	356.464
16318	19795	0.547139	0.636811	3477	0.089672	8	PNL002	OHR002	387.746
33919	37704	0.965286	1.0336	3785	0.068314	8	PNL002	VLI067	554.06
33924	37744	0.965427	1.03474	3820	0.06931	8	PNL002	VLI020	551.147
58215	60052	1.57481	1.64982	1837	0.0750099	8	TRM003	VLI067	244.901
17661	20583	0.601053	0.6682	2922	0.067147	8	OHR002	VLI010	435.165
10568	13328	0.377918	0.467694	2760	0.089776	8	VLI010	VLI067	307.432
33863	37763	0.963899	1.03664	3900	0.072736	8	VLI067	VLI020	536.185
24839	30355	0.806417	0.976203	5516	0.169786	9	PNL002	TRM003	324.879
29320	32298	0.943144	1.01252	2978	0.069377	9	PNL002	VLI010	429.249
43014	47257	1.29732	1.43663	4243	0.139311	9	TRM003	OHR002	304.57
15493	20490	0.521704	0.672658	4997	0.150954	9	TRM003	VLI020	331.028
39253	41890	1.19188	1.27247	2637	0.080592	9	TRM003	VLI020	327.204
9011	11163	0.345632	0.413477	2152	0.067845	10	VLI016	TRM003	317.194
17544	21124	0.591814	0.733092	3580	0.141278	10	VLI016	OHR002	253.401
6741	8252	0.252755	0.319319	1511	0.066564	10	VLI016	VLI020	226.999
13310	17711	0.472687	0.600203	4401	0.127516	10	VLI016	VLI020	345.133
30922	34833	0.983793	1.08745	3911	0.103654	10	TRM003	OHR002	377.313
51921	53421	1.53055	1.59185	1500	0.061296	10	TRM003	VLI067	244.714
2582	4258	0.094175	0.158493	1676	0.064318	10	OHR002	VLI020	260.58
18569	20489	0.619233	0.680621	1920	0.061388	10	VLI010	VLI020	312.765
47164	49286	1.43266	1.5065	2122	0.0738319	12	PNL002	TRM003	287.41
14186	17914	0.52838	0.59172	3728	0.06334	12	VLI016	TRM003	588.57
4379	6088	0.220065	0.289223	1709	0.069158	12	TRM003	OHR002	247.115
7034	9119	0.31816	0.378961	2085	0.060801	12	TRM003	OHR002	342.922
9814	11727	0.402277	0.467802	1913	0.065525	12	VLI010	VLI020	291.95
21415	23910	0.707052	0.771299	2495	0.064247	13	VLI016	OHR002	388.345
27595	30034	0.846744	0.906917	2439	0.060173	13	TRM003	VLI067	405.331
31359	33183	0.979765	1.04047	1824	0.060706	14	PNL002	VLI020	300.465
31222	33070	0.972727	1.039	1848	0.0662701	14	VLI016	VLI010	278.859
22309	24546	0.873647	0.939957	2237	0.06631	16	PNL002	TRM003	337.355
3377	4960	0.165654	0.226179	1583	0.060525	16	VLI016	TRM003	261.545
4544	6541	0.208505	0.284256	1997	0.075751	16	TRM003	OHR002	263.627
13932	16029	0.594593	0.665892	2097	0.071299	16	TRM003	VLI010	294.113
7407	10058	0.401689	0.493278	2651	0.091589	17	PNL002	TRM003	289.445
18955	20828	0.806256	0.868911	1873	0.062655	17	PNL002	VLI067	298.938
7652	9894	0.412396	0.485267	2242	0.072871	17	PNL002	VLI020	307.667
22683	24540	0.95425	1.02382	1857	0.069567	17	OHR002	VLI020	266.937
16230	18959	0.601436	0.676999	2729	0.075563	18	PNL002	VLI016	361.156
27479	32662	0.913128	1.13146	5183	0.218334	18	PNL002	OHR002	237.389
17270	22213	0.590774	0.764659	4943	0.173885	20	TRM003	OHR002	284.268
23200	25941	0.80772	0.92177	2741	0.11405	20	TRM003	OHR002	240.333
23353	25941	0.812392	0.92177	2588	0.109378	20	TRM003	VLI010	236.611
24035	25634	0.837917	0.908232	1599	0.070315	20	OHR002	VLI010	227.405
18207	21322	0.625388	0.730249	3115	0.104861	20	VLI010	VLI067	297.06
11789	15707	0.459432	0.627865	3918	0.168433	21	VLI016	VLI010	232.615
11641	13394	0.45855	0.532944	1753	0.074394	21	OHR002	VLI010	235.637
11015	13834	0.461224	0.527506	2819	0.066282	2	RDV001	Gyvakarai1_10bp_noUDG	425.304
38717	40657	1.13774	1.20021	1940	0.0624759	2	CAH005	Gyvakarai1_10bp_noUDG	310.52
32239	34251	0.935494	1.0148	2012	0.079304	3	RDV001	I13467	253.707
24903	29913	0.837305	0.95347	5010	0.116165	4	KON004	Gyvakarai1_10bp_noUDG	431.283
13723	18581	0.536148	0.680663	4858	0.144515	4	VLI071	Gyvakarai1_10bp_noUDG	336.159
45039	47712	1.33805	1.40374	2673	0.0656899	4	CAH005	Gyvakarai1_10bp_noUDG	406.912
22010	26380	0.525546	0.651194	4370	0.125648	6	CAH010	I13467	347.797
42860	47027	0.997935	1.09871	4167	0.100776	6	VLI071	Gyvakarai1_10bp_noUDG	413.491
25062	28150	0.784801	0.854525	3088	0.069724	7	CAH005	Gyvakarai1_10bp_noUDG	442.889
7961	11125	0.311004	0.392566	3164	0.081562	8	CAH010	Gyvakarai1_10bp_noUDG	387.926
17136	24215	0.582716	0.735505	7079	0.152789	8	RDV001	Gyvakarai1_10bp_noUDG	463.319
29636	31887	0.85333	0.928162	2251	0.074832	8	RDV001	I13467	300.807
3257	6081	0.123514	0.214604	2824	0.09109	9	VLI071	Gyvakarai1_10bp_noUDG	310.023
28341	32203	0.905122	1.00753	3862	0.102411	10	VLI071	I13467	377.108
29407	33503	0.86552	0.945113	4096	0.079593	11	RDV001	Gyvakarai1_10bp_noUDG	514.618
45882	50086	1.25821	1.40253	4204	0.14432	11	KON004	Gyvakarai1_10bp_noUDG	291.297
51239	53498	1.44554	1.53478	2259	0.089237	11	KON004	Gyvakarai1_10bp_noUDG	253.146
2209	4078	0.111475	0.189567	1869	0.078092	12	CAH010	Gyvakarai1_10bp_noUDG	239.333
8959	17054	0.372876	0.57319	8095	0.200314	12	KON004	Gyvakarai1_10bp_noUDG	404.116
1287	3760	0.063529	0.168521	2473	0.104992	13	CAH010	I13467	235.542
333	3648	0.015863	0.164049	3315	0.148186	13	RDV001	I13467	223.705
9593	11304	0.376411	0.45209	1711	0.075679	13	RDV001	I13467	226.086
21790	25875	0.720487	0.809992	4085	0.089505	13	KON004	I13467	456.399
7160	9559	0.300154	0.372075	2399	0.071921	13	CAH005	I13467	333.56
14532	16272	0.613111	0.68058	1740	0.067469	16	RDV001	Gyvakarai1_10bp_noUDG	257.896
29838	31827	1.11363	1.19808	1989	0.084453	16	KON004	Gyvakarai1_10bp_noUDG	235.516
6352	9693	0.27705	0.415566	3341	0.138516	16	KON004	I13467	241.2
21902	23564	0.915015	0.981103	1662	0.066088	17	KON004	Gyvakarai1_10bp_noUDG	251.483
29537	31263	0.987874	1.06408	1726	0.076204	18	RDV001	Gyvakarai1_10bp_noUDG	226.497
6188	8485	0.465964	0.530404	2297	0.06444	19	VLI071	Gyvakarai1_10bp_noUDG	356.456
21945	24278	0.756067	0.848186	2333	0.092119	20	CAH010	I13467	253.259
15772	18254	0.560248	0.626881	2482	0.066633	20	CAH005	Gyvakarai1_10bp_noUDG	372.488
8768	12798	0.358644	0.502197	4030	0.143553	21	RDV001	I13467	280.733
2122	4686	0.138484	0.230662	2564	0.092178	21	VLI071	Gyvakarai1_10bp_noUDG	278.157
8706	11051	0.358199	0.436119	2345	0.07792	21	VLI071	Gyvakarai1_10bp_noUDG	300.95
65844	67769	2.09734	2.1583	1925	0.060962	1	CAH010	I0104	315.771
67864	70912	2.16615	2.26787	3048	0.101728	1	CAH010	I0104	299.623
72978	75717	2.3228	2.39255	2739	0.0697558	1	CAH010	I7209	392.656
67697	70693	2.15632	2.26384	2996	0.107528	1	RDV001	I0104	278.625
52438	54437	1.76418	1.82429	1999	0.060113	1	KON004	I7209	332.541
9962	12286	0.492359	0.56861	2324	0.076251	1	VLI071	I7209	304.783
67776	69582	2.1601	2.22786	1806	0.0677671	1	CAH005	I0104	266.501
64175	66606	1.78732	1.85832	2431	0.070997	2	RDV001	I7209	342.409
16083	18667	0.598598	0.662514	2584	0.063916	2	CAH005	I7209	404.281
59191	62009	1.68449	1.74949	2818	0.064999	2	CAH005	I7209	433.545
45925	48584	1.25435	1.3227	2659	0.06835	3	CAH010	I7209	389.027
41970	45854	1.1609	1.2478	3884	0.0869009	3	CAH005	I7209	446.946
51171	53703	1.50908	1.57217	2532	0.063082	4	CAH010	I0104	401.382
50295	53829	1.48927	1.57719	3534	0.087918	4	RDV001	I0104	401.965
26433	29994	0.872777	0.958289	3561	0.085512	4	KON004	I7209	416.433
48398	51217	1.42584	1.50984	2819	0.084	4	VLI071	I0104	335.595
13045	16058	0.512123	0.604041	3013	0.091918	4	CAH005	I0104	327.792
3967	6600	0.231391	0.314471	2633	0.08308	4	CAH005	I7209	316.923
43448	46075	1.23585	1.31296	2627	0.077114	5	RDV001	I7209	340.665
12146	21420	0.426686	0.512699	9274	0.086013	6	CAH010	I7209	1078.21
38773	46327	0.906683	1.07944	7554	0.172761	6	VLI071	I0104	437.251
36386	39423	1.10518	1.18584	3037	0.080662	7	RDV001	I7209	376.509
4554	7138	0.216402	0.29636	2584	0.079958	7	VLI071	I7209	323.17
10896	14516	0.416205	0.511242	3620	0.095037	7	CAH005	I7209	380.904
17140	24117	0.583962	0.733116	6977	0.149154	8	RDV001	I0104	467.772
47259	50214	1.25934	1.34287	2955	0.083527	8	RDV001	I0104	353.778
21984	24567	0.759118	0.824754	2583	0.065636	10	CAH010	I0104	393.534
57029	58610	1.74249	1.80915	1581	0.0666649	10	KON004	I0104	237.156
25686	29512	0.851295	0.936864	3826	0.085569	10	KON004	I7209	447.124
465	3058	0.012798	0.109707	2593	0.096909	10	VLI071	I7209	267.571
39817	42525	1.09056	1.15245	2708	0.0618941	11	RDV001	I0104	437.522
42242	44620	1.14554	1.21175	2378	0.066208	11	CAH005	I7209	359.171
6577	9116	0.305337	0.378897	2539	0.07356	12	RDV001	I0104	345.16
11344	14532	0.45769	0.537041	3188	0.079351	12	CAH005	I0104	401.759
6305	8874	0.474863	0.541463	2569	0.0666	19	KON004	I0104	385.736
18284	22886	0.629137	0.78782	4602	0.158683	20	CAH010	I0104	290.012
14252	17037	0.52534	0.585372	2785	0.060032	20	VLI071	I0104	463.92
6162	9172	0.305558	0.396347	3010	0.090789	20	CAH005	I7209	331.538
12053	14373	0.559169	0.634515	2320	0.075346	1	KON004	KO1002	307.913
52257	56277	1.75843	1.88228	4020	0.12385	1	VLI071	KO1002	324.586
48186	52558	1.41526	1.53573	4372	0.120476	2	CAH010	KO1002	362.894
66653	68990	1.85987	1.93317	2337	0.073296	2	CAH010	KO1002	318.844
31737	34698	0.957973	1.04069	2961	0.082715	2	KON004	KO1002	357.976
43595	46329	1.27195	1.35735	2734	0.0854011	2	CAH005	I6695	320.137
25631	28811	0.746413	0.837674	3180	0.091261	3	VLI071	KO1002	348.451
53093	57162	1.42795	1.52782	4069	0.09987	3	CAH005	KO1002	407.43
7699	10672	0.293731	0.379457	2973	0.085726	6	CAH010	KO1002	346.803
38369	42307	0.899491	0.98853	3938	0.089039	6	KON004	KO1002	442.278
37757	43401	0.893278	1.00934	5644	0.116058	6	VLI071	I6695	486.309
72693	74619	1.82201	1.89683	1926	0.074816	6	VLI071	I6695	257.432
55190	59762	1.4986	1.63216	4572	0.133565	8	RDV001	KO1002	342.305
18354	20433	0.610639	0.677458	2079	0.066819	10	CAH010	KO1002	311.139
23571	27158	0.807588	0.879375	3587	0.071787	10	RDV001	KO1002	499.673
6382	9591	0.249369	0.335264	3209	0.085895	11	RDV001	I6695	373.596
39561	42813	1.08393	1.15785	3252	0.073918	11	VLI071	KO1002	439.947
4840	7138	0.230132	0.319613	2298	0.089481	12	VLI071	KO1002	256.814
21790	24443	0.720487	0.782845	2653	0.062358	13	CAH005	I6695	425.446
32327	34280	1.32922	1.41346	1953	0.0842431	15	CAH010	KO1002	231.829
11236	14125	0.629097	0.692434	2889	0.063337	15	KON004	KO1002	456.131
15580	23355	0.59096	0.778549	7775	0.187589	18	VLI071	KO1002	414.47
10623	12382	0.621905	0.687595	1759	0.06569	19	KON004	KO1002	267.773
13113	16750	0.50665	0.58052	3637	0.07387	20	KON004	KO1002	492.351
24352	26681	0.911525	0.975423	2329	0.063898	1	CAH005	I7280	364.487
43100	44610	1.26128	1.32186	1510	0.060586	2	KON004	I7280	249.233
39113	42931	1.19033	1.28614	3818	0.095811	4	CAH010	I7280	398.493
55475	59297	1.62818	1.73743	3822	0.109256	4	KON004	I7280	349.821
26324	28374	0.802644	0.871737	2050	0.069093	5	RDV001	I7280	296.702
7425	12024	0.297032	0.423303	4599	0.126271	8	CAH010	I7280	364.217
7694	10122	0.30328	0.364143	2428	0.060863	8	RDV001	I7280	398.929
1441	3258	0.054288	0.123514	1817	0.069226	9	KON004	I7280	262.474
47520	50483	1.38089	1.48398	2963	0.103094	10	VLI071	I7280	287.408
19776	22592	0.641153	0.728791	2816	0.087638	12	RDV001	I7280	321.322
22439	25104	0.726427	0.787907	2665	0.06148	12	KON004	I7280	433.474
46619	48823	1.41068	1.48394	2204	0.073256	12	VLI071	I7280	300.863
13876	17886	0.532631	0.609071	4010	0.07644	13	KON004	I7280	524.594
15779	19863	0.563344	0.649058	4084	0.085714	13	VLI071	I7280	476.468
8898	12945	0.386383	0.478516	4047	0.092133	14	CAH010	I7280	439.256
22877	27699	0.735188	0.837169	4822	0.101981	14	KON004	I7280	472.833
4039	5712	0.188068	0.248363	1673	0.060295	16	RDV001	I7280	277.469
27245	29427	0.904587	0.982433	2182	0.0778461	18	CAH010	I7280	280.297
7319	9638	0.312344	0.39232	2319	0.079976	21	CAH010	I7280	289.962
5527	7573	0.253982	0.318666	2046	0.064684	21	KON004	I7280	316.307
45261	48325	1.33856	1.41896	3064	0.080399	2	CAH010	N45_noUDG.SG	381.099
35797	42264	1.07124	1.2368	6467	0.16556	2	KON004	N45_noUDG.SG	390.614
83547	85954	2.30827	2.37631	2407	0.068038	2	VLI071	N45_noUDG.SG	353.773
73135	75523	2.01416	2.08336	2388	0.0692	2	CAH005	N45_noUDG.SG	345.087
12011	14481	0.423996	0.504245	2470	0.080249	3	CAH010	N45_noUDG.SG	307.792
49973	52724	1.35832	1.4197	2751	0.061379	3	KON004	N45_noUDG.SG	448.199
34944	37675	1.0901	1.15277	2731	0.062676	4	CAH010	N45_noUDG.SG	435.733
23898	27384	0.812524	0.894287	3486	0.081763	4	RDV001	N45_noUDG.SG	426.354
60812	62491	1.78191	1.84558	1679	0.0636749	4	KON004	N45_noUDG.SG	263.683
8890	12200	0.326347	0.427683	3310	0.101336	6	CAH010	N45_noUDG.SG	326.636
13407	26517	0.468112	0.659513	13110	0.191401	6	CAH010	N45_noUDG.SG	684.949
6858	9019	0.268074	0.331042	2161	0.062968	6	VLI071	N45_noUDG.SG	343.19
40751	43762	0.940042	1.02281	3011	0.082765	6	VLI071	N45_noUDG.SG	363.801
41072	44895	1.24339	1.32491	3823	0.081513	7	VLI071	N45_noUDG.SG	469.005
14718	17072	0.50593	0.574368	2354	0.068438	8	KON004	N45_noUDG.SG	343.961
39002	41021	1.07132	1.13539	2019	0.0640759	8	KON004	N45_noUDG.SG	315.095
34291	38099	0.975356	1.04594	3808	0.07058	8	CAH005	N45_noUDG.SG	539.53
13360	16068	0.473387	0.554317	2708	0.08093	10	KON004	N45_noUDG.SG	334.61
38799	41458	1.2783	1.35389	2659	0.0755899	1	CAH010	pcw362_noUDG.SG	351.767
47445	50246	1.62499	1.69963	2801	0.074638	1	CAH010	pcw362_noUDG.SG	375.278
25384	30749	0.823673	0.931551	5365	0.107878	2	KON004	pcw362_noUDG.SG	497.321
46692	49959	1.28306	1.35654	3267	0.0734791	3	KON004	pcw362_noUDG.SG	444.616
9283	11676	0.34112	0.410637	2393	0.069517	6	CAH010	pcw362_noUDG.SG	344.232
56169	58563	1.31654	1.38281	2394	0.0662719	6	KON004	pcw362_noUDG.SG	361.239
29766	35422	0.932041	1.07892	5656	0.146878	7	VLI071	pcw362_noUDG.SG	385.081
5904	7759	0.256362	0.320096	1855	0.063734	7	CAH005	pcw362_noUDG.SG	291.053
5399	7925	0.235571	0.324304	2526	0.088733	13	KON004	pcw362_noUDG.SG	284.674
17580	19636	0.79818	0.862661	2056	0.064481	15	CAH005	pcw362_noUDG.SG	318.854
3887	5724	0.18332	0.249767	1837	0.066447	16	RDV001	pcw362_noUDG.SG	276.461
9592	11432	0.481089	0.542042	1840	0.060953	17	KON004	pcw362_noUDG.SG	301.872
9933	12486	0.588184	0.694389	2553	0.106205	19	VLI071	pcw362_noUDG.SG	240.384
68404	71216	2.18529	2.27653	2812	0.091239	1	CAH010	I7208	308.202
86603	88060	2.78492	2.84677	1457	0.0618429	1	CAH010	I7207	235.597
68405	70750	2.18531	2.26688	2345	0.0815728	1	RDV001	I7208	287.473
1157	3055	0.10424	0.183002	1898	0.078762	1	KON004	I0103	240.979
29651	32452	1.04293	1.11317	2801	0.070241	1	KON004	I7208	398.77
33401	35716	1.13796	1.20482	2315	0.066856	1	KON004	I7207	346.266
78623	81594	2.44988	2.54337	2971	0.093492	1	VLI071	VLI017	317.781
75876	78759	2.39522	2.45723	2883	0.0620041	1	CAH005	I7208	464.969
57992	62053	1.91974	2.01486	4061	0.095113	1	CAH005	VLI011	426.966
23811	29516	0.790882	0.893474	5705	0.102592	2	CAH010	I7208	556.086
38719	41793	1.13777	1.22391	3074	0.0861419	2	CAH010	VLI011	356.853
66059	67544	1.83351	1.89445	1485	0.060938	2	CAH010	VLI011	243.69
25876	29516	0.832126	0.893474	3640	0.061348	2	CAH010	VLI017	593.337
52052	54745	1.52065	1.58168	2693	0.061034	2	CAH010	VLI017	441.23
70889	73603	1.97228	2.03728	2714	0.0650059	2	RDV001	I0103	417.501
87965	90083	2.44604	2.52024	2118	0.074199	2	KON004	I7207	285.449
31024	34152	0.938152	1.02091	3128	0.0827569	2	KON004	VLI011	377.974
41923	44495	1.22692	1.30991	2572	0.082989	2	VLI071	I0103	309.921
43260	45549	1.26467	1.34594	2289	0.08127	2	CAH005	I0103	281.654
32657	35834	0.980209	1.07148	3177	0.0912681	2	CAH005	VLI011	348.095
32723	35834	0.981917	1.07148	3111	0.08956	2	CAH005	VLI017	347.365
14425	17180	0.502322	0.584746	2755	0.082424	3	CAH010	VLI011	334.247
14811	18659	0.517536	0.615899	3848	0.098363	3	RDV001	I0103	391.204
68550	70316	1.83246	1.89807	1766	0.065609	3	RDV001	I7207	269.17
29092	31878	0.846546	0.926775	2786	0.080229	3	KON004	I7208	347.256
5541	7921	0.228859	0.31486	2380	0.086001	3	KON004	VLI011	276.741
48366	51883	1.31946	1.40166	3517	0.0822099	3	KON004	VLI011	427.807
33237	38083	0.976183	1.08795	4846	0.111769	3	CAH005	VLI011	433.573
40545	45200	1.22966	1.34493	4655	0.115266	4	CAH010	I7208	403.848
41018	44197	1.24765	1.31672	3179	0.069068	4	CAH010	I7207	460.271
21240	23418	0.731919	0.796574	2178	0.064655	4	RDV001	VLI011	336.865
31204	33916	1.00251	1.06459	2712	0.062073	4	VLI071	VLI011	436.905
3967	7882	0.231391	0.353606	3915	0.122215	4	CAH005	I7208	320.337
27991	30099	0.855392	0.927594	2108	0.072202	5	RDV001	I7207	291.959
38979	51197	1.13471	1.42411	12218	0.289398	5	KON004	VLI017	422.187
29376	31517	0.905728	0.977962	2141	0.072234	5	VLI071	I7208	296.398
23508	26913	0.715427	0.819704	3405	0.104277	5	VLI071	I7207	326.534
59639	62283	1.64143	1.72351	2644	0.082082	5	VLI071	I7207	322.117
49621	51973	1.39265	1.45752	2352	0.0648739	5	VLI071	VLI011	362.549
32429	36119	0.787169	0.862823	3690	0.075654	6	CAH010	I7208	487.747
45721	47700	1.06307	1.1233	1979	0.060231	6	RDV001	I0103	328.569
48777	54533	1.15882	1.27961	5756	0.120791	6	RDV001	I0103	476.525
38009	41960	0.895712	0.973983	3951	0.078271	6	VLI071	I7207	504.785
43572	47189	1.01982	1.10815	3617	0.088322	6	VLI071	I7207	409.524
48797	55826	1.16106	1.30576	7029	0.144693	6	VLI071	I7207	485.787
6665	8816	0.288206	0.354583	2151	0.066377	7	CAH010	VLI017	324.058
37371	39832	1.1395	1.20443	2461	0.064937	7	RDV001	I7208	378.983
41834	45725	1.26335	1.33434	3891	0.07099	7	RDV001	VLI011	548.106
35156	38525	1.07209	1.16628	3369	0.0941961	7	KON004	I0103	357.658
34062	40788	1.0455	1.23586	6726	0.190366	7	KON004	VLI011	353.319
52431	55289	1.54157	1.64509	2858	0.103523	7	KON004	VLI017	276.074
5370	7380	0.237928	0.307273	2010	0.069345	7	CAH005	I0103	289.855
25522	28648	0.79574	0.86815	3126	0.07241	7	CAH005	I0103	431.708
10099	13221	0.396414	0.473286	3122	0.076872	7	CAH005	I7208	406.13
20163	24169	0.658096	0.734481	4006	0.076385	8	RDV001	I7208	524.449
26731	29931	0.792766	0.867324	3200	0.074558	8	VLI071	I7207	429.196
34050	39142	0.967306	1.07634	5092	0.109039	8	CAH005	VLI011	466.989
7571	9189	0.257096	0.321175	1618	0.064079	9	CAH010	I7208	252.501
22595	26036	0.720342	0.840612	3441	0.12027	9	RDV001	I0103	286.106
5302	7212	0.188927	0.252273	1910	0.063346	9	VLI071	I7208	301.519
49287	51530	1.4357	1.51581	2243	0.080107	10	KON004	I0103	280.001
26708	30439	0.872316	0.966023	3731	0.093707	10	KON004	I7207	398.156
47906	50245	1.39451	1.47572	2339	0.081215	10	KON004	VLI017	288.001
49154	51211	1.43242	1.50513	2057	0.0727121	10	VLI071	I0103	282.897
40928	44433	1.23629	1.31113	3505	0.074837	10	CAH005	VLI011	468.351
43645	46391	1.18337	1.27201	2746	0.088634	11	RDV001	I7207	309.813
16903	20181	0.553411	0.632706	3278	0.079295	11	KON004	I0103	413.393
16690	19385	0.546494	0.607248	2695	0.060754	11	KON004	VLI011	443.592
25864	29579	0.769219	0.869878	3715	0.100659	11	VLI071	I7208	369.068
29359	31740	0.904466	0.982116	2381	0.07765	12	CAH010	I7208	306.632
22774	25326	0.732385	0.798285	2552	0.0659	12	RDV001	I7208	387.253
1785	3455	0.085512	0.156904	1670	0.071392	12	RDV001	I7207	233.92
28207	30829	0.878323	0.959915	2622	0.081592	12	KON004	VLI011	321.355
26901	29504	0.848753	0.909835	2603	0.061082	12	KON004	VLI017	426.148
5297	6854	0.247227	0.310454	1557	0.063227	12	VLI071	I7208	246.256
29472	31740	0.908552	0.982116	2268	0.073564	12	VLI071	I7208	308.303
3115	8675	0.144384	0.363293	5560	0.218909	12	VLI071	VLI011	253.987
21092	23810	0.680563	0.753199	2718	0.072636	12	VLI071	VLI017	374.195
22171	25255	0.719541	0.795605	3084	0.076064	12	CAH005	VLI017	405.448
30386	32607	0.921395	0.985843	2221	0.064448	13	VLI071	I0103	344.619
21000	24964	0.691406	0.792128	3964	0.100722	13	CAH005	VLI017	393.558
1702	3928	0.14404	0.221112	2226	0.077072	14	CAH010	I7207	288.821
22767	25911	0.732069	0.799721	3144	0.067652	14	CAH010	VLI017	464.731
5772	7780	0.300115	0.371182	2008	0.071067	14	RDV001	I0103	282.55
21904	24436	0.696779	0.763687	2532	0.066908	14	RDV001	I0103	378.43
22579	25439	0.724743	0.785621	2860	0.060878	14	VLI071	I7207	469.792
11387	18153	0.438691	0.60686	6766	0.168169	14	CAH005	I7207	402.333
19262	21800	0.853587	0.919056	2538	0.065469	15	RDV001	I0103	387.664
16027	18320	0.758127	0.820183	2293	0.062056	15	RDV001	I7207	369.505
32601	34172	1.3389	1.4094	1571	0.0705031	15	RDV001	VLI017	222.827
15642	18608	0.74427	0.831209	2966	0.086939	15	KON004	VLI011	341.159
15800	18452	0.750859	0.825835	2652	0.074976	15	CAH005	I7207	353.713
27433	29773	0.91014	0.996864	2340	0.086724	18	CAH010	I7207	269.821
31810	33846	1.08763	1.17709	2036	0.089457	18	RDV001	I0103	227.595
30957	32597	1.05498	1.12817	1640	0.07319	18	KON004	I7207	224.074
30957	33533	1.05498	1.16786	2576	0.112877	18	KON004	VLI017	228.213
28275	30055	0.941238	1.00821	1780	0.0669701	18	CAH005	I7207	265.79
15762	18261	0.559934	0.627251	2499	0.067317	20	CAH005	I0103	371.229
6674	9716	0.376912	0.483481	3042	0.106569	22	RDV001	I7207	285.449
14291	15925	0.633471	0.696205	1634	0.062734	1	CAH010	VLI016	260.465
66712	82230	2.1219	2.58343	15518	0.461536	1	CAH010	VLI016	336.225
46981	48773	1.57545	1.65641	1792	0.080966	1	CAH010	VLI067	221.327
27446	31840	0.99797	1.0925	4394	0.094533	1	RDV001	OHR002	464.811
53764	56338	1.81026	1.88277	2574	0.072508	1	VLI071	TRM003	354.995
82994	84800	2.61793	2.68636	1806	0.068429	1	VLI071	VLI010	263.923
54559	56738	1.82905	1.89111	2179	0.0620639	1	CAH005	VLI016	351.09
25244	29650	0.816126	0.899387	4406	0.083261	2	CAH010	PNL002	529.179
23812	30059	0.790884	0.913156	6247	0.122272	2	CAH010	VLI016	510.91
38949	41793	1.13962	1.22391	2844	0.084286	2	CAH010	OHR002	337.423
49149	52248	1.43344	1.52402	3099	0.090577	2	CAH010	OHR002	342.14
16086	18636	0.598612	0.662222	2550	0.06361	2	RDV001	VLI010	400.88
70962	73590	1.97303	2.0354	2628	0.062373	2	RDV001	VLI067	421.336
6099	8421	0.316317	0.392116	2322	0.075799	2	RDV001	VLI020	306.336
14459	17054	0.503754	0.583382	2595	0.079628	3	CAH010	PNL002	325.89
32118	33628	0.931642	0.992471	1510	0.060829	3	CAH010	VLI067	248.237
7625	11100	0.305207	0.399399	3475	0.094192	3	CAH010	VLI020	368.927
67653	69325	1.80042	1.86439	1672	0.063967	3	RDV001	VLI067	261.385
46551	49959	1.27772	1.35654	3408	0.078818	3	KON004	VLI020	432.389
63421	65129	1.88586	1.95783	1708	0.0719739	4	RDV001	VLI020	237.308
42649	45718	1.28184	1.34977	3069	0.06793	4	KON004	VLI016	451.789
5983	8147	0.295031	0.361254	2164	0.066223	4	VLI071	TRM003	326.775
5796	8102	0.245445	0.307406	2306	0.061961	5	CAH010	VLI016	372.17
48992	51868	1.37422	1.45173	2876	0.07751	5	RDV001	VLI016	371.049
10360	13440	0.382996	0.494249	3080	0.111253	5	RDV001	VLI010	276.846
5029	7197	0.209773	0.283223	2168	0.07345	5	RDV001	VLI020	295.167
4613	6596	0.196287	0.270891	1983	0.074604	5	KON004	VLI020	265.803
11331	13338	0.416567	0.490968	2007	0.074401	5	VLI071	VLI016	269.754
51657	54348	1.44611	1.52083	2691	0.074712	5	VLI071	VLI016	360.183
56695	59839	1.58516	1.65071	3144	0.065549	5	VLI071	OHR002	479.641
4334	10346	0.186486	0.381417	6012	0.194931	5	VLI071	VLI067	308.417
47383	56834	1.3396	1.58903	9451	0.249425	5	VLI071	VLI067	378.911
51920	58113	1.45646	1.6137	6193	0.157246	5	CAH005	TRM003	393.842
7019	9808	0.275253	0.357869	2789	0.082616	6	CAH010	OHR002	337.586
45248	47673	1.05455	1.12153	2425	0.066977	6	CAH010	VLI020	362.064
72529	74030	1.81425	1.87973	1501	0.065479	6	RDV001	VLI067	229.234
2395	4099	0.110897	0.179451	1704	0.068554	6	RDV001	VLI020	248.563
71763	73317	1.78355	1.85044	1554	0.066895	6	KON004	VLI010	232.304
4736	6660	0.197608	0.259749	1924	0.062141	6	VLI071	VLI016	309.618
50091	55964	1.18638	1.31068	5873	0.124302	6	VLI071	TRM003	472.479
41917	45607	0.973422	1.05937	3690	0.085946	6	VLI071	VLI067	429.339
39066	42257	0.910597	0.98655	3191	0.0759529	6	VLI071	VLI020	420.129
793	2582	0.047786	0.115621	1789	0.067835	6	CAH005	VLI016	263.728
19622	23240	0.655478	0.749266	3618	0.093788	7	CAH010	VLI016	385.764
23517	26944	0.757068	0.823351	3427	0.066283	7	CAH010	VLI016	517.025
34673	36840	1.05405	1.11693	2167	0.062876	7	CAH010	TRM003	344.647
30923	34130	0.973237	1.04597	3207	0.0727291	7	CAH010	OHR002	440.952
38430	40869	1.16538	1.23832	2439	0.072947	7	RDV001	VLI016	334.352
30171	32192	0.947406	1.01185	2021	0.0644431	7	RDV001	TRM003	313.61
30052	39921	0.944664	1.20773	9869	0.263064	7	RDV001	VLI067	375.156
34864	37564	1.06214	1.14141	2700	0.0792741	7	RDV001	VLI020	340.591
37063	40389	1.12518	1.2288	3326	0.103616	7	KON004	TRM003	320.993
27065	29020	0.828933	0.889591	1955	0.060658	7	KON004	OHR002	322.299
30678	34272	0.962554	1.04781	3594	0.085252	7	KON004	VLI010	421.573
2624	6421	0.140527	0.278747	3797	0.13822	7	VLI071	VLI016	274.707
5779	7649	0.252261	0.314318	1870	0.062057	7	CAH005	PNL002	301.336
5764	7563	0.250662	0.312453	1799	0.061791	7	CAH005	VLI016	291.143
6514	8785	0.282923	0.353481	2271	0.070558	7	CAH005	OHR002	321.863
17570	20752	0.59799	0.672026	3182	0.074036	8	CAH010	TRM003	429.791
15907	18174	0.538997	0.610047	2267	0.07105	8	CAH010	VLI010	319.071
11420	13422	0.407327	0.47167	2002	0.064343	8	RDV001	VLI020	311.145
19707	21610	0.633879	0.694052	1903	0.060173	8	CAH005	OHR002	316.255
29910	32067	0.867131	0.932569	2157	0.065438	8	CAH005	OHR002	329.625
34210	39396	0.972264	1.08123	5186	0.108965	8	CAH005	VLI067	475.933
34297	37936	0.975547	1.04097	3639	0.065425	8	CAH005	VLI020	556.21
32288	36319	1.01249	1.10198	4031	0.089497	9	RDV001	VLI020	450.406
22621	25163	0.782856	0.84286	2542	0.060004	10	RDV001	VLI067	423.638
4509	6456	0.16896	0.240767	1947	0.071807	10	KON004	TRM003	271.143
25284	30746	0.844107	0.978196	5462	0.134089	10	KON004	TRM003	407.341
4803	6763	0.18374	0.253229	1960	0.069489	10	CAH005	TRM003	282.059
47343	50734	1.30577	1.42346	3391	0.117697	11	CAH005	VLI010	288.113
12726	20188	0.493474	0.65205	7462	0.158576	12	KON004	OHR002	470.563
45322	47121	1.35789	1.42902	1799	0.0711291	12	KON004	VLI020	252.92
9297	12092	0.387192	0.477554	2795	0.090362	12	VLI071	OHR002	309.311
13877	17527	0.519102	0.58273	3650	0.063628	12	VLI071	OHR002	573.647
23138	26442	0.740948	0.831309	3304	0.090361	12	VLI071	VLI067	365.644
21630	24419	0.714346	0.782549	2789	0.068203	13	CAH010	TRM003	408.926
31527	34643	0.955462	1.06593	3116	0.110471	13	CAH010	VLI010	282.065
27906	30554	0.856016	0.928767	2648	0.072751	13	RDV001	VLI067	363.981
3546	5714	0.163479	0.245631	2168	0.082152	13	KON004	VLI016	263.901
28069	32771	0.849496	1.03425	4702	0.184755	14	VLI071	VLI067	254.499
16195	19956	0.564566	0.645811	3761	0.081245	14	CAH005	PNL002	462.921
31222	32763	0.972727	1.03378	1541	0.061058	14	CAH005	TRM003	252.383
17938	20733	0.604858	0.668592	2795	0.063734	14	CAH005	VLI020	438.541
1731	3316	0.292222	0.358987	1585	0.066765	15	VLI071	VLI016	237.4
22239	27514	0.925614	1.07901	5275	0.153392	15	VLI071	TRM003	343.89
1650	3072	0.286076	0.346478	1422	0.060402	15	VLI071	VLI010	235.423
9858	19056	0.601968	0.840476	9198	0.238508	15	VLI071	VLI020	385.647
27176	28721	1.0656	1.13086	1545	0.065266	15	CAH005	PNL002	236.724
27100	30411	1.02373	1.13135	3311	0.107626	16	VLI071	VLI010	307.64
22902	24630	0.96018	1.02995	1728	0.069766	17	CAH010	OHR002	247.685
22422	24944	0.942872	1.04789	2522	0.105014	17	CAH010	VLI020	240.158
12249	14931	0.58481	0.679146	2682	0.094336	17	RDV001	OHR002	284.303
20027	22161	0.843926	0.929446	2134	0.08552	17	KON004	PNL002	249.532
18621	20281	0.789121	0.853837	1660	0.064716	17	KON004	VLI010	256.505
27743	29818	0.923044	0.999897	2075	0.076853	18	CAH010	PNL002	269.996
28114	29848	0.935285	1.00037	1734	0.065084	18	CAH010	OHR002	266.425
30712	32920	1.04702	1.14634	2208	0.099315	18	RDV001	VLI016	222.323
26002	28340	0.867552	0.943842	2338	0.07629	18	KON004	VLI020	306.462
30613	32862	1.04081	1.14252	2249	0.101709	18	KON004	VLI020	221.121
5328	12359	0.419612	0.684861	7031	0.265249	19	VLI071	TRM003	265.072
22822	24723	0.785601	0.867547	1901	0.081946	20	CAH010	OHR002	231.982
21945	23877	0.756067	0.829974	1932	0.073907	20	CAH010	VLI010	261.41
13511	16357	0.510189	0.570962	2846	0.060773	20	VLI071	VLI016	468.3
15013	18247	0.534893	0.626132	3234	0.091239	20	CAH005	OHR002	354.454
9642	12063	0.39356	0.468631	2421	0.075071	21	CAH010	OHR002	322.495
12166	13509	0.476268	0.536274	1343	0.060006	21	CAH010	VLI020	223.811
10289	12827	0.41229	0.502624	2538	0.090334	21	CAH005	OHR002	280.957
51053	53677	1.72841	1.80792	2624	0.079511	1	CAH010	RDV001	330.017
59170	64667	1.94779	2.07316	5497	0.125372	1	CAH010	RDV001	438.455
67866	70771	2.1662	2.26713	2905	0.100938	1	CAH010	RDV001	287.801
32525	34662	1.11442	1.17645	2137	0.062023	1	CAH010	KON004	344.549
49490	54719	1.68149	1.83735	5229	0.155854	1	CAH010	CAH005	335.506
67890	69649	2.16779	2.2301	1759	0.0623162	1	CAH010	CAH005	282.27
63842	67088	2.05075	2.13619	3246	0.0854409	1	RDV001	VLI071	379.912
51295	53579	1.73652	1.80486	2284	0.068337	1	RDV001	CAH005	334.226
67218	69761	2.14104	2.23164	2543	0.0906012	1	RDV001	CAH005	280.681
50470	52726	1.46117	1.53948	2256	0.0783091	2	RDV001	CAH005	288.089
50659	53704	1.49644	1.57237	3045	0.075922	4	CAH010	RDV001	401.069
39733	41886	1.20645	1.26984	2153	0.0633861	4	CAH010	VLI071	339.664
48639	52582	1.43242	1.53839	3943	0.10597	4	KON004	CAH005	372.087
5030	8453	0.209815	0.317657	3423	0.107842	5	RDV001	KON004	317.409
33218	36315	0.804563	0.868187	3097	0.063624	6	CAH010	KON004	486.766
45363	48095	1.05785	1.13782	2732	0.0799689	6	CAH010	VLI071	341.633
46780	48565	1.0891	1.15451	1785	0.065411	6	KON004	CAH005	272.89
15775	18794	0.550568	0.630507	3019	0.079939	7	RDV001	CAH005	377.663
30456	34822	0.978557	1.06413	4366	0.085578	9	RDV001	CAH005	510.178
24335	26410	0.788427	0.853582	2075	0.065155	9	KON004	VLI071	318.471
6221	7885	0.234797	0.302418	1664	0.067621	10	RDV001	CAH005	246.077
49171	50930	1.43255	1.49401	1759	0.061463	10	KON004	VLI071	286.188
4940	7126	0.188188	0.266888	2186	0.0787	10	KON004	CAH005	277.764
44794	48067	1.32092	1.39759	3273	0.076666	10	VLI071	CAH005	426.917
15336	22243	0.501765	0.662513	6907	0.160748	11	CAH010	RDV001	429.679
29496	32628	0.909713	1.00561	3132	0.095897	12	CAH010	VLI071	326.6
14504	19735	0.53613	0.639307	5231	0.103177	12	RDV001	CAH005	506.993
13902	17519	0.52035	0.582633	3617	0.062283	12	KON004	VLI071	580.736
1436	3653	0.071023	0.164488	2217	0.093465	13	CAH010	RDV001	237.201
6	1368	0.005462	0.06648	1362	0.061018	13	RDV001	KON004	223.213
15995	18355	0.757852	0.821508	2360	0.063656	15	RDV001	CAH005	370.743
2712	4501	0.145679	0.205777	1789	0.060098	16	VLI071	CAH005	297.68
28275	29942	0.941238	1.0039	1667	0.062666	18	CAH010	CAH005	266.013
10288	12304	0.412115	0.479845	2016	0.06773	21	CAH010	CAH005	297.653
22909	25246	0.780776	0.844949	2337	0.064173	4	pcw361_noUDG.SG	Gyvakarai1_10bp_noUDG	364.172
46100	48296	1.34254	1.40467	2196	0.062137	7	pcw361_noUDG.SG	Gyvakarai1_10bp_noUDG	353.413
9296	11948	0.469078	0.554291	2652	0.085213	1	pcw361_noUDG.SG	I7209	311.22
39333	43078	1.10455	1.18711	3745	0.082553	3	pcw361_noUDG.SG	I0104	453.648
3	1730	0.000199	0.064511	1727	0.064312	3	pcw361_noUDG.SG	I7209	268.535
32886	38235	0.933342	1.05695	5349	0.123611	11	pcw361_noUDG.SG	I0104	432.729
33836	36143	1.01367	1.08052	2307	0.066851	2	pcw361_noUDG.SG	I6695	345.096
11612	13847	0.408954	0.474572	2235	0.065618	6	pcw361_noUDG.SG	I6695	340.608
18572	21859	0.619317	0.753799	3287	0.134482	10	pcw361_noUDG.SG	KO1002	244.419
38496	42772	1.06227	1.1575	4276	0.0952281	11	pcw361_noUDG.SG	KO1002	449.027
50406	52328	1.41343	1.49534	1922	0.0819141	11	pcw361_noUDG.SG	KO1002	234.636
14995	19481	0.534678	0.667215	4486	0.132537	20	pcw361_noUDG.SG	KO1002	338.472
8272	12363	0.422786	0.577258	4091	0.154472	22	pcw361_noUDG.SG	KO1002	264.838
9301	12046	0.412268	0.488292	2745	0.076024	2	pcw361_noUDG.SG	I7280	361.07
10545	12411	0.375449	0.43579	1866	0.060341	6	pcw361_noUDG.SG	N45_noUDG.SG	309.242
35112	37316	1.06974	1.1364	2204	0.0666629	7	pcw361_noUDG.SG	N45_noUDG.SG	330.619
14771	26755	0.652326	0.977986	11984	0.32566	1	pcw361_noUDG.SG	pcw362_noUDG.SG	367.991
34293	39065	1.01849	1.09916	4772	0.080669	3	pcw361_noUDG.SG	pcw362_noUDG.SG	591.553
1259	2649	0.064186	0.125914	1390	0.061728	5	pcw361_noUDG.SG	pcw362_noUDG.SG	225.181
49109	51228	1.37606	1.44479	2119	0.068734	11	pcw361_noUDG.SG	pcw362_noUDG.SG	308.29
9079	10514	0.396108	0.46016	1435	0.064052	16	pcw361_noUDG.SG	pcw362_noUDG.SG	224.037
70682	74206	1.96967	2.0567	3524	0.0870309	2	pcw361_noUDG.SG	I7208	404.914
22517	26792	0.75776	0.847047	4275	0.089287	2	pcw361_noUDG.SG	VLI017	478.793
59101	61892	1.68361	1.74779	2791	0.064188	2	pcw361_noUDG.SG	VLI017	434.816
34604	38399	1.03031	1.09137	3795	0.061061	3	pcw361_noUDG.SG	I7207	621.509
43992	48084	1.25034	1.34706	4092	0.0967131	5	pcw361_noUDG.SG	VLI017	423.107
30149	32996	0.956666	1.02606	2847	0.0693901	10	pcw361_noUDG.SG	VLI017	410.289
50265	52053	1.40805	1.48038	1788	0.072327	11	pcw361_noUDG.SG	VLI011	247.211
16563	20489	0.583626	0.672796	3926	0.08917	13	pcw361_noUDG.SG	I0103	440.282
32207	34093	0.978383	1.04004	1886	0.061657	13	pcw361_noUDG.SG	VLI011	305.886
817	2223	0.061168	0.121609	1406	0.060441	16	pcw361_noUDG.SG	VLI017	232.624
7210	10052	0.3094	0.402015	2842	0.092615	21	pcw361_noUDG.SG	I7208	306.862
3615	6648	0.269834	0.373066	3033	0.103232	22	pcw361_noUDG.SG	I0103	293.804
38196	41322	1.12195	1.21293	3126	0.0909849	2	pcw361_noUDG.SG	VLI016	343.573
47437	57697	1.38142	1.64867	10260	0.267245	2	pcw361_noUDG.SG	VLI067	383.917
52386	55256	1.46807	1.55465	2870	0.086583	5	pcw361_noUDG.SG	TRM003	331.474
5085	6958	0.209045	0.271551	1873	0.062506	6	pcw361_noUDG.SG	PNL002	299.651
12018	21988	0.42448	0.521986	9970	0.097506	6	pcw361_noUDG.SG	OHR002	1022.5
71398	74680	1.77088	1.89953	3282	0.12865	6	pcw361_noUDG.SG	VLI020	255.111
17663	20089	0.574742	0.64139	2426	0.066648	9	pcw361_noUDG.SG	VLI016	364.002
29067	31750	0.939535	0.999641	2683	0.060106	9	pcw361_noUDG.SG	VLI010	446.378
13263	15840	0.469273	0.547024	2577	0.077751	10	pcw361_noUDG.SG	OHR002	331.443
6327	8103	0.237212	0.312582	1776	0.07537	10	pcw361_noUDG.SG	VLI010	235.638
35205	37023	1.07517	1.13949	1818	0.0643159	12	pcw361_noUDG.SG	OHR002	282.667
28986	30897	0.891977	0.95654	1911	0.064563	14	pcw361_noUDG.SG	VLI020	295.99
8860	11125	0.450298	0.513764	2265	0.063466	22	pcw361_noUDG.SG	VLI010	356.884
9930	12157	0.491384	0.562464	2227	0.07108	1	pcw361_noUDG.SG	VLI071	313.309
28881	33829	0.842654	1.00064	4948	0.15799	3	pcw361_noUDG.SG	CAH010	313.184
14398	17881	0.526502	0.604661	3483	0.078159	5	pcw361_noUDG.SG	RDV001	445.63
52181	55600	1.46425	1.56375	3419	0.099493	5	pcw361_noUDG.SG	CAH005	343.642
48178	53734	1.14368	1.25069	5556	0.107014	6	pcw361_noUDG.SG	KON004	519.184
9300	12189	0.343415	0.427266	2889	0.083851	6	pcw361_noUDG.SG	CAH005	344.54
18649	20505	0.620805	0.681039	1856	0.060234	10	pcw361_noUDG.SG	CAH010	308.132
47266	49283	1.37168	1.43487	2017	0.06319	10	pcw361_noUDG.SG	RDV001	319.196
20859	24961	0.686968	0.792075	4102	0.105107	13	pcw361_noUDG.SG	VLI071	390.269
33281	34829	1.0069	1.07324	1548	0.066341	13	pcw361_noUDG.SG	VLI071	233.34
4299	6363	0.19797	0.277259	2064	0.079289	16	pcw361_noUDG.SG	RDV001	260.314
27345	31888	0.994551	1.09349	4543	0.0989349	1	HAL001_noUDG.SG	I13467	459.191
76064	80146	2.39882	2.493	4082	0.0941849	1	HAN002_noUDG.SG	Gyvakarai1_10bp_noUDG	433.403
10247	13598	0.499398	0.609475	3351	0.110077	1	DRO001	Gyvakarai1_10bp_noUDG	304.423
74591	77769	2.06541	2.14288	3178	0.077471	2	HAL001_noUDG.SG	I13467	410.218
67301	70548	1.88029	1.96675	3247	0.086464	2	VOR004_noUDG.SG	Gyvakarai1_10bp_noUDG	375.532
23085	26453	0.776013	0.837861	3368	0.061848	2	HAN002_noUDG.SG	Gyvakarai1_10bp_noUDG	544.561
36853	39901	1.10042	1.18947	3048	0.0890471	2	HAN002_noUDG.SG	I13467	342.291
44143	46132	1.2834	1.35524	1989	0.071848	2	I7279	I13467	276.834
83172	85015	2.29111	2.35566	1843	0.064554	2	HAN004_noUDG.SG	Gyvakarai1_10bp_noUDG	285.498
32005	33630	0.929613	0.993371	1625	0.063758	3	HAN004_noUDG.SG	Gyvakarai1_10bp_noUDG	254.87
46551	51959	1.27772	1.40503	5408	0.12731	3	DRO001	Gyvakarai1_10bp_noUDG	424.79
44607	47147	1.03901	1.10285	2540	0.063836	6	I7279	Gyvakarai1_10bp_noUDG	397.895
42729	46444	0.995399	1.0837	3715	0.088305	6	DRO001	Gyvakarai1_10bp_noUDG	420.701
15944	19074	0.55579	0.634354	3130	0.078564	7	VOR004_noUDG.SG	Gyvakarai1_10bp_noUDG	398.401
54116	55845	1.59014	1.66624	1729	0.0760961	7	I7279	I13467	227.213
25339	28234	0.790442	0.858751	2895	0.068309	7	DRO001	Gyvakarai1_10bp_noUDG	423.809
50475	52727	1.3517	1.43296	2252	0.0812659	8	2	I13467	277.115
6264	8401	0.222382	0.287026	2137	0.064644	9	VOR004_noUDG.SG	Gyvakarai1_10bp_noUDG	330.58
42386	47257	1.28189	1.43663	4871	0.154745	9	I7279	Gyvakarai1_10bp_noUDG	314.776
1237	3544	0.041302	0.1363	2307	0.094998	9	2	Gyvakarai1_10bp_noUDG	242.847
42984	47714	1.29525	1.46961	4730	0.174363	9	2	Gyvakarai1_10bp_noUDG	271.273
48338	51236	1.35156	1.44511	2898	0.093549	11	I7279	Gyvakarai1_10bp_noUDG	309.784
12096	15629	0.425461	0.513806	3533	0.088345	11	2	I13467	399.909
4358	7876	0.192374	0.322997	3518	0.130623	13	HAN002_noUDG.SG	Gyvakarai1_10bp_noUDG	269.325
33142	36538	0.999726	1.14679	3396	0.147059	13	2	I13467	230.928
3008	5517	0.139738	0.23868	2509	0.098942	13	HAN004_noUDG.SG	I13467	253.583
32091	34280	1.31841	1.41346	2189	0.095046	15	HAL001_noUDG.SG	Gyvakarai1_10bp_noUDG	230.309
19094	21813	0.843363	0.92029	2719	0.076927	15	VOR004_noUDG.SG	I13467	353.452
25736	29378	1.01775	1.15799	3642	0.140238	15	HAN004_noUDG.SG	Gyvakarai1_10bp_noUDG	259.701
11807	15062	0.638292	0.724732	3255	0.08644	15	DRO001	Gyvakarai1_10bp_noUDG	376.562
10448	12318	0.507592	0.589784	1870	0.082192	17	I7279	I13467	227.516
6883	8685	0.378735	0.451015	1802	0.07228	17	2	Gyvakarai1_10bp_noUDG	249.308
12254	14274	0.584991	0.65993	2020	0.074939	17	DRO001	Gyvakarai1_10bp_noUDG	269.553
26657	28450	0.886592	0.947912	1793	0.06132	18	2	Gyvakarai1_10bp_noUDG	292.4
8521	10714	0.533254	0.624166	2193	0.090912	19	HAN004_noUDG.SG	I13467	241.222
3537	5264	0.203556	0.266733	1727	0.063177	20	I7279	Gyvakarai1_10bp_noUDG	273.359
22309	24648	0.773284	0.860631	2339	0.087347	20	HAN004_noUDG.SG	I13467	267.783
6653	9099	0.376415	0.461397	2446	0.084982	22	2	I13467	287.826
56083	61240	1.87634	1.99432	5157	0.11798	1	HAL001_noUDG.SG	I7209	437.108
76269	78904	2.4028	2.46456	2635	0.0617599	1	VOR004_noUDG.SG	I0104	426.652
82240	83816	2.5854	2.65401	1576	0.0686052	1	HAN002_noUDG.SG	I0104	229.72
51938	54565	1.75183	1.82998	2627	0.0781521	1	I7279	I7209	336.14
68739	76142	2.19421	2.40066	7403	0.206456	1	I7279	I7209	358.575
50179	53025	1.69818	1.78707	2846	0.08889	1	HAN004_noUDG.SG	I0104	320.171
13715	15946	0.613588	0.697654	2231	0.084066	1	DRO001	I0104	265.387
1120	3681	0.101884	0.206626	2561	0.104742	1	DRO001	I7209	244.506
35644	48691	1.20333	1.65429	13047	0.450961	1	DRO001	I7209	289.315
45327	48136	1.33981	1.41015	2809	0.070341	2	HAN004_noUDG.SG	I7209	399.34
40623	43078	1.12478	1.18711	2455	0.062328	3	VOR004_noUDG.SG	I0104	393.884
30222	33105	0.880072	0.96664	2883	0.086568	3	HAN002_noUDG.SG	I7209	333.033
53329	56619	1.43372	1.5124	3290	0.0786819	3	HAN002_noUDG.SG	I7209	418.139
10970	14582	0.396385	0.510778	3612	0.114393	3	HAN004_noUDG.SG	I0104	315.754
53451	56043	1.55996	1.64214	2592	0.082183	4	HAL001_noUDG.SG	I0104	315.394
29998	32634	0.925888	0.999944	2636	0.074056	5	HAL001_noUDG.SG	I0104	355.947
38699	41847	0.905346	0.9723	3148	0.066954	6	HAN002_noUDG.SG	I0104	470.173
38770	43795	0.906618	1.02308	5025	0.116466	6	I7279	I0104	431.456
41639	45742	0.96513	1.06326	4103	0.098134	6	DRO001	I0104	418.102
58335	60348	1.37805	1.43832	2013	0.060268	6	DRO001	I7209	334.008
12936	15088	0.463758	0.533943	2152	0.070185	7	I7279	I7209	306.618
13629	16284	0.480809	0.545395	2655	0.064586	8	HAL001_noUDG.SG	I0104	411.08
12679	14752	0.440854	0.506323	2073	0.065469	8	I7279	I7209	316.639
7	1622	0.001721	0.066082	1615	0.064361	9	HAL001_noUDG.SG	I7209	250.928
40545	44747	1.23035	1.31964	4202	0.089286	10	VOR004_noUDG.SG	I0104	470.623
22094	24842	0.763642	0.833585	2748	0.069943	10	DRO001	I7209	392.891
26133	29258	0.860746	0.927016	3125	0.06627	10	DRO001	I7209	471.556
26002	28694	0.774984	0.839744	2692	0.06476	11	HAL001_noUDG.SG	I0104	415.689
42477	44672	1.15208	1.21315	2195	0.061072	11	HAL001_noUDG.SG	I7209	359.412
38496	44088	1.06227	1.19507	5592	0.132802	11	HAN002_noUDG.SG	I0104	421.078
10211	12139	0.419005	0.479034	1928	0.060029	12	HAN002_noUDG.SG	I7209	321.178
13481	19849	0.519668	0.647365	6368	0.127697	13	VOR004_noUDG.SG	I0104	498.681
8673	16504	0.349379	0.580045	7831	0.230666	13	2	I7209	339.495
6340	9523	0.334447	0.401768	3183	0.067321	14	VOR004_noUDG.SG	I0104	472.809
17856	20605	0.602528	0.665795	2749	0.0632671	14	DRO001	I0104	434.507
13244	16081	0.580682	0.670157	2837	0.089475	16	I7279	I0104	317.072
21270	22922	0.896848	0.960576	1652	0.063728	17	2	I7209	259.227
12183	14110	0.578054	0.657647	1927	0.079593	17	DRO001	I7209	242.107
6263	8747	0.468037	0.538741	2484	0.070704	19	I7279	I7209	351.324
5689	8038	0.287734	0.355233	2349	0.067499	20	HAL001_noUDG.SG	I7209	348.005
14016	15707	0.557799	0.627865	1691	0.070066	21	I7279	I0104	241.344
4422	6548	0.224621	0.296656	2126	0.072035	21	HAN004_noUDG.SG	I0104	295.134
60495	63976	1.97924	2.05638	3481	0.0771389	1	VOR004_noUDG.SG	KO1002	451.264
73960	77731	2.04981	2.14035	3771	0.090533	2	VOR004_noUDG.SG	KO1002	416.533
54225	56933	1.56899	1.62999	2708	0.0609989	2	HAN002_noUDG.SG	I6695	443.942
70336	73726	1.96201	2.0421	3390	0.0800899	2	HAN002_noUDG.SG	KO1002	423.274
33189	35467	0.99829	1.06306	2278	0.064772	2	HAN004_noUDG.SG	I6695	351.695
33675	37046	1.00932	1.10525	3371	0.095935	2	HAN004_noUDG.SG	KO1002	351.384
46357	48435	1.35935	1.42042	2078	0.061062	2	HAN004_noUDG.SG	KO1002	340.31
26626	28752	0.774583	0.83592	2126	0.061337	3	VOR004_noUDG.SG	KO1002	346.61
34617	40719	1.03067	1.12698	6102	0.09631	3	HAN002_noUDG.SG	KO1002	633.579
67235	73175	1.77646	2.01848	5940	0.242027	3	2	KO1002	245.427
55968	58449	1.64131	1.71351	2481	0.072199	4	VOR004_noUDG.SG	I6695	343.634
25737	28870	0.773135	0.888264	3133	0.115129	5	VOR004_noUDG.SG	I6695	272.13
48151	51862	1.35082	1.45169	3711	0.100871	5	2	KO1002	367.896
59444	63142	1.63599	1.75938	3698	0.123395	5	HAN004_noUDG.SG	I6695	299.688
37871	41846	0.895181	0.972291	3975	0.07711	6	HAN002_noUDG.SG	I6695	515.497
59712	63811	1.41539	1.52196	4099	0.106573	6	HAN002_noUDG.SG	I6695	384.619
3505	5833	0.152437	0.234893	2328	0.082456	6	HAN002_noUDG.SG	KO1002	282.332
36084	43683	0.862561	1.02137	7599	0.158809	6	I7279	I6695	478.499
55836	58318	1.30756	1.37669	2482	0.069126	6	HAN004_noUDG.SG	KO1002	359.054
22067	25392	0.722813	0.792586	3325	0.069773	7	I7279	I6695	476.545
12849	14734	0.460572	0.523384	1885	0.062812	7	I7279	KO1002	300.102
9260	12303	0.332992	0.430404	3043	0.097412	8	HAN004_noUDG.SG	KO1002	312.384
6266	8757	0.222401	0.299773	2491	0.077372	9	DRO001	I6695	321.951
31725	35185	0.995697	1.0974	3460	0.101706	10	HAL001_noUDG.SG	I6695	340.196
28304	30581	0.90388	0.970359	2277	0.066479	10	I7279	KO1002	342.514
13405	16301	0.475443	0.56789	2896	0.092447	10	DRO001	KO1002	313.261
45531	48585	1.24608	1.3567	3054	0.110626	11	HAL001_noUDG.SG	KO1002	276.065
41424	44514	1.1227	1.20778	3090	0.0850811	11	HAN002_noUDG.SG	KO1002	363.183
28357	31152	0.884533	0.971635	2795	0.087102	12	DRO001	I6695	320.888
1831	3942	0.150104	0.222771	2111	0.072667	14	HAL001_noUDG.SG	KO1002	290.503
17700	20544	0.600793	0.664731	2844	0.063938	14	VOR004_noUDG.SG	KO1002	444.806
28606	30445	1.07196	1.13259	1839	0.0606339	16	2	I6695	303.296
26718	29738	1.0108	1.11179	3020	0.100988	16	2	KO1002	299.046
23418	25486	0.815125	0.90223	2068	0.087105	20	HAN002_noUDG.SG	KO1002	237.415
5601	7722	0.259254	0.324325	2121	0.065071	21	I7279	I6695	325.952
10940	12885	0.523706	0.584123	1945	0.060417	1	HAN004_noUDG.SG	I7280	321.929
7462	10494	0.29452	0.384816	3032	0.090296	3	HAL001_noUDG.SG	I7280	335.785
74187	75964	2.07442	2.14949	1777	0.075067	3	I7279	I7280	236.722
21201	24450	0.727068	0.824778	3249	0.09771	4	HAL001_noUDG.SG	I7280	332.515
11324	13247	0.416292	0.484588	1923	0.068296	5	HAN004_noUDG.SG	I7280	281.569
32187	37035	1.01118	1.13128	4848	0.120098	9	HAL001_noUDG.SG	I7280	403.67
39234	42026	1.19057	1.27457	2792	0.084005	9	HAL001_noUDG.SG	I7280	332.361
25962	28441	0.83993	0.917761	2479	0.077831	9	DRO001	I7280	318.51
43642	46109	1.18334	1.26227	2467	0.078928	11	HAN002_noUDG.SG	I7280	312.563
36546	41217	1.01917	1.11755	4671	0.098376	11	I7279	I7280	474.811
22988	31247	0.685699	0.905245	8259	0.219546	11	2	I7280	376.185
4648	8773	0.223842	0.364804	4125	0.140962	12	2	I7280	292.632
31180	34725	0.974008	1.05588	3545	0.081874	12	2	I7280	432.983
5252	9556	0.233859	0.372058	4304	0.138199	13	HAL001_noUDG.SG	I7280	311.435
1285	2784	0.061987	0.129901	1499	0.067914	13	2	I7280	220.72
5266	10960	0.233997	0.438105	5694	0.204108	13	HAN004_noUDG.SG	I7280	278.97
13875	20042	0.532603	0.658593	6167	0.12599	13	HAN004_noUDG.SG	I7280	489.483
1447	3026	0.1266	0.192337	1579	0.065737	14	I7279	I7280	240.2
20284	23508	0.829146	0.904989	3224	0.075843	16	HAN004_noUDG.SG	I7280	425.089
12579	17828	0.49308	0.609753	5249	0.116673	20	HAL001_noUDG.SG	I7280	449.89
6772	13965	0.320545	0.517975	7193	0.19743	20	I7279	I7280	364.332
90086	92026	2.52145	2.60221	1940	0.0807528	2	VOR004_noUDG.SG	N45_noUDG.SG	240.239
40408	44266	1.19685	1.30152	3858	0.104678	2	HAN004_noUDG.SG	N45_noUDG.SG	368.559
87751	89747	2.43687	2.50427	1996	0.0673981	2	DRO001	N45_noUDG.SG	296.151
21118	25218	0.66748	0.740339	4100	0.072859	3	HAN002_noUDG.SG	N45_noUDG.SG	562.731
2207	3741	0.091669	0.157362	1534	0.065693	3	HAN004_noUDG.SG	N45_noUDG.SG	233.51
49027	51486	1.37609	1.43622	2459	0.060127	5	HAL001_noUDG.SG	N45_noUDG.SG	408.968
22045	25857	0.690488	0.788398	3812	0.09791	5	VOR004_noUDG.SG	N45_noUDG.SG	389.337
34721	38094	0.83304	0.896308	3373	0.063268	6	HAN002_noUDG.SG	N45_noUDG.SG	533.129
40749	43762	0.940013	1.02281	3013	0.082794	6	I7279	N45_noUDG.SG	363.915
41621	43844	0.96473	1.02484	2223	0.060113	6	DRO001	N45_noUDG.SG	369.804
37012	39416	1.02238	1.08249	2404	0.0601101	8	I7279	N45_noUDG.SG	399.933
48292	50213	1.27637	1.34276	1921	0.066393	8	DRO001	N45_noUDG.SG	289.338
44985	48702	1.35756	1.50868	3717	0.15112	9	HAN004_noUDG.SG	N45_noUDG.SG	245.963
23586	26077	0.703038	0.776432	2491	0.073394	11	HAN004_noUDG.SG	N45_noUDG.SG	339.401
46750	48871	1.41612	1.48574	2121	0.069625	12	HAL001_noUDG.SG	N45_noUDG.SG	304.632
42829	45245	1.28412	1.3567	2416	0.0725811	12	VOR004_noUDG.SG	N45_noUDG.SG	332.869
17864	20202	0.591335	0.652279	2338	0.060944	12	I7279	N45_noUDG.SG	383.631
20677	22932	0.684064	0.746017	2255	0.061953	13	HAL001_noUDG.SG	N45_noUDG.SG	363.986
1337	3671	0.120076	0.210421	2334	0.090345	14	HAN004_noUDG.SG	N45_noUDG.SG	258.343
19672	22640	0.864279	0.934351	2968	0.0700721	15	HAN004_noUDG.SG	N45_noUDG.SG	423.564
18509	20393	0.784495	0.857785	1884	0.07329	17	2	N45_noUDG.SG	257.061
22322	24162	0.938812	1.00359	1840	0.064777	17	HAN004_noUDG.SG	N45_noUDG.SG	284.051
19422	22632	0.687635	0.755896	3210	0.068261	18	2	N45_noUDG.SG	470.254
37511	40665	1.24619	1.32522	3154	0.079023	1	HAN002_noUDG.SG	pcw362_noUDG.SG	399.124
33287	35504	1.13383	1.20085	2217	0.0670179	1	HAN004_noUDG.SG	pcw362_noUDG.SG	330.807
13083	17764	0.513717	0.644659	4681	0.130942	2	HAL001_noUDG.SG	pcw362_noUDG.SG	357.487
14007	18415	0.53291	0.657584	4408	0.124674	2	HAN002_noUDG.SG	pcw362_noUDG.SG	353.562
57254	59499	1.53211	1.60107	2245	0.0689549	3	I7279	pcw362_noUDG.SG	325.575
57351	59499	1.5346	1.60107	2148	0.066466	3	2	pcw362_noUDG.SG	323.173
48830	51546	1.37113	1.43857	2716	0.067445	5	HAL001_noUDG.SG	pcw362_noUDG.SG	402.698
5523	8826	0.231171	0.337969	3303	0.106798	5	HAN002_noUDG.SG	pcw362_noUDG.SG	309.275
13260	15300	0.486076	0.547227	2040	0.061151	5	DRO001	pcw362_noUDG.SG	333.6
57457	59776	1.35001	1.41808	2319	0.068064	6	I7279	pcw362_noUDG.SG	340.709
9840	14545	0.385662	0.51589	4705	0.130228	7	VOR004_noUDG.SG	pcw362_noUDG.SG	361.289
24783	28122	0.790097	0.859298	3339	0.069201	13	2	pcw362_noUDG.SG	482.508
1929	3769	0.114236	0.177761	1840	0.063525	16	HAN002_noUDG.SG	pcw362_noUDG.SG	289.65
12128	14011	0.528817	0.595332	1883	0.066515	16	2	pcw362_noUDG.SG	283.094
10503	12431	0.510004	0.596963	1928	0.086959	17	2	pcw362_noUDG.SG	221.714
10490	14287	0.437992	0.525845	3797	0.087853	20	I7279	pcw362_noUDG.SG	432.199
8003	11121	0.334963	0.440847	3118	0.105884	21	VOR004_noUDG.SG	pcw362_noUDG.SG	294.473
1157	2877	0.10424	0.17236	1720	0.06812	1	HAL001_noUDG.SG	I0103	252.496
41353	43461	1.34405	1.41822	2108	0.074165	1	VOR004_noUDG.SG	VLI017	284.231
78777	81069	2.45844	2.52712	2292	0.068682	1	I7279	I7208	333.712
7188	8776	0.387378	0.455434	1588	0.068056	1	I7279	I7207	233.337
43328	45576	1.41456	1.48275	2248	0.0681911	1	2	I7208	329.662
57109	61980	1.90219	2.01219	4871	0.110005	1	2	VLI011	442.798
1047	2661	0.098997	0.16599	1614	0.066993	1	HAN004_noUDG.SG	VLI017	240.921
21271	25505	0.728913	0.825485	4234	0.096572	2	HAL001_noUDG.SG	I0103	438.429
53131	56876	1.55011	1.62812	3745	0.0780081	2	VOR004_noUDG.SG	I7207	480.079
67360	70711	1.88781	1.97025	3351	0.082446	2	VOR004_noUDG.SG	VLI011	406.448
50681	58150	1.46437	1.65731	7469	0.192948	2	2	I7207	387.099
60896	65410	1.71865	1.81305	4514	0.0943949	2	HAN004_noUDG.SG	VLI017	478.204
38088	40202	1.12081	1.1936	2114	0.072798	2	DRO001	VLI011	290.393
44540	47472	1.31882	1.3817	2932	0.0628771	2	DRO001	VLI017	466.307
14975	18505	0.524276	0.610946	3530	0.08667	3	HAN002_noUDG.SG	I0103	407.292
74319	75965	2.07972	2.14976	1646	0.0700421	3	HAN002_noUDG.SG	I0103	235.001
3514	5666	0.14883	0.234062	2152	0.085232	3	HAN002_noUDG.SG	VLI011	252.487
42111	45495	1.16456	1.23804	3384	0.0734789	3	I7279	VLI017	460.54
67394	68926	1.78741	1.85257	1532	0.0651619	3	HAN004_noUDG.SG	VLI011	235.107
26931	32218	0.784269	0.932518	5287	0.148249	3	DRO001	VLI011	356.63
21070	23041	0.720923	0.784597	1971	0.063674	4	VOR004_noUDG.SG	VLI011	309.546
10899	13205	0.428865	0.519804	2306	0.090939	4	I7279	I7208	253.577
61779	63235	1.81958	1.87965	1456	0.060071	4	HAN004_noUDG.SG	I7207	242.38
28007	32105	0.908251	1.01933	4098	0.111082	4	DRO001	I7208	368.917
24598	26214	0.736154	0.800139	1616	0.063985	5	HAL001_noUDG.SG	VLI011	252.559
12161	14363	0.441866	0.522854	2202	0.080988	5	HAL001_noUDG.SG	VLI017	271.892
62912	65515	1.74973	1.84812	2603	0.098393	5	HAN002_noUDG.SG	I7208	264.551
51635	54466	1.44486	1.52246	2831	0.077606	5	HAN002_noUDG.SG	VLI011	364.792
30702	39018	0.94947	1.13522	8316	0.185754	5	I7279	VLI017	447.689
40022	44537	1.15589	1.26541	4515	0.109527	5	2	I0103	412.227
64554	66073	1.80766	1.87391	1519	0.066251	5	2	I7208	229.279
10724	13129	0.395347	0.475946	2405	0.080599	5	DRO001	VLI011	298.391
26795	30921	0.815104	0.95558	4126	0.140476	5	DRO001	VLI017	293.716
46058	50957	1.31225	1.41712	4899	0.104872	5	DRO001	VLI017	467.141
12574	21902	0.447272	0.518388	9328	0.071116	6	HAL001_noUDG.SG	VLI011	1311.66
38057	42030	0.896151	0.975715	3973	0.079564	6	HAN002_noUDG.SG	I7207	499.347
12200	25226	0.42801	0.602695	13026	0.174685	6	I7279	I0103	745.685
36812	40808	0.877938	0.942937	3996	0.064999	6	I7279	I7208	614.778
37443	42260	0.887312	0.986627	4817	0.099315	6	I7279	I7207	485.022
44607	47188	1.03901	1.1081	2581	0.069088	6	I7279	I7207	373.582
64695	69936	1.54798	1.71912	5241	0.171134	6	2	VLI017	306.251
35063	38508	0.83954	0.901778	3445	0.062238	6	HAN004_noUDG.SG	VLI011	553.521
15746	19595	0.550232	0.654293	3849	0.104061	7	VOR004_noUDG.SG	I7207	369.879
6368	8439	0.276702	0.343604	2071	0.066902	7	I7279	I7208	309.557
3516	5911	0.185676	0.25648	2395	0.070804	7	I7279	I7207	338.258
37723	39921	1.14525	1.20773	2198	0.062477	7	2	I7208	351.81
57966	59603	1.80514	1.87153	1637	0.0663871	7	2	I7208	246.584
47511	50009	1.37151	1.43583	2498	0.0643129	7	2	VLI011	388.413
14522	17235	0.514683	0.589741	2713	0.075058	7	DRO001	VLI011	361.454
21828	25881	0.695217	0.771983	4053	0.076766	8	HAL001_noUDG.SG	I0103	527.968
38900	40936	1.06878	1.1295	2036	0.060714	8	VOR004_noUDG.SG	I0103	335.343
36414	39142	1.01253	1.07634	2728	0.063818	8	VOR004_noUDG.SG	VLI011	427.466
49459	51876	1.31269	1.40545	2417	0.092761	8	HAN002_noUDG.SG	I7207	260.562
18024	20846	0.607558	0.674361	2822	0.066803	8	I7279	I0103	422.436
37814	41986	1.03884	1.16594	4172	0.1271	8	2	VLI011	328.245
14446	17043	0.483519	0.558867	2597	0.075348	9	DRO001	I7207	344.667
53218	56761	1.58116	1.7326	3543	0.151444	10	HAL001_noUDG.SG	VLI011	233.948
49111	51231	1.43087	1.50582	2120	0.074947	10	I7279	I0103	282.867
10773	13644	0.401935	0.480213	2871	0.078278	10	2	I7208	366.77
50920	53127	1.49395	1.56878	2207	0.074827	10	2	I7208	294.947
6010	7607	0.223284	0.288679	1597	0.065395	10	2	I7207	244.208
26702	30805	0.872211	0.979786	4103	0.107575	10	DRO001	I7207	381.408
39561	42838	1.08393	1.15921	3277	0.07528	11	HAN002_noUDG.SG	I0103	435.308
9423	10976	0.327542	0.392082	1553	0.06454	11	HAN002_noUDG.SG	I7207	240.626
16469	20379	0.536949	0.642286	3910	0.105337	11	I7279	VLI011	371.19
51432	53829	1.45558	1.54992	2397	0.094342	11	HAN004_noUDG.SG	VLI017	254.076
47043	48919	1.42624	1.48788	1876	0.061638	12	HAL001_noUDG.SG	I7207	304.358
29526	31716	0.912142	0.981173	2190	0.069031	12	HAN002_noUDG.SG	VLI017	317.249
5168	6854	0.241748	0.310454	1686	0.068706	12	I7279	VLI011	245.393
23011	25722	0.740017	0.810508	2711	0.070491	12	DRO001	I7208	384.588
41594	45343	1.2551	1.35815	3749	0.103048	12	DRO001	I7208	363.811
2463	4178	0.121986	0.199498	1715	0.077512	12	DRO001	VLI017	221.256
1695	3894	0.084855	0.17463	2199	0.089775	13	HAL001_noUDG.SG	I7208	244.946
25876	29241	0.810799	0.892171	3365	0.081372	13	HAL001_noUDG.SG	VLI011	413.533
3507	5415	0.161349	0.235681	1908	0.074332	13	I7279	I7207	256.686
6784	8727	0.29122	0.352704	1943	0.061484	13	2	I0103	316.017
10236	13869	0.409156	0.530828	3633	0.121672	13	DRO001	I0103	298.59
7013	11770	0.352539	0.451418	4757	0.098879	14	HAL001_noUDG.SG	I7208	481.093
16257	20136	0.566749	0.650815	3879	0.084066	14	VOR004_noUDG.SG	I0103	461.423
3989	5845	0.226157	0.303386	1856	0.077229	14	2	I0103	240.324
5202	7585	0.463716	0.547838	2383	0.084122	15	HAN004_noUDG.SG	I7208	283.279
794	4329	0.058947	0.198455	3535	0.139508	16	HAL001_noUDG.SG	I0103	253.39
11752	14237	0.517291	0.600847	2485	0.083556	16	HAN002_noUDG.SG	I7207	297.405
16369	18164	0.691121	0.759052	1795	0.067931	16	I7279	I7207	264.239
23632	28093	0.911237	1.05312	4461	0.141883	16	2	I7208	314.414
23170	25705	0.892916	0.967514	2535	0.074598	16	HAN004_noUDG.SG	I0103	339.822
18393	20137	0.78045	0.850203	1744	0.069753	17	VOR004_noUDG.SG	I7208	250.025
15381	17943	0.687248	0.765278	2562	0.07803	17	HAN002_noUDG.SG	I0103	328.335
29165	31441	0.974051	1.07099	2276	0.09694	18	2	VLI011	234.784
11355	17369	0.512001	0.628524	6014	0.116523	18	DRO001	VLI011	516.121
18405	21485	0.662998	0.725236	3080	0.062238	18	DRO001	VLI011	494.875
4055	7780	0.228024	0.348824	3725	0.1208	20	VOR004_noUDG.SG	I0103	308.361
19677	21681	0.674538	0.741116	2004	0.066578	20	2	VLI011	301
9702	12723	0.396428	0.494886	3021	0.098458	21	HAN004_noUDG.SG	VLI011	306.831
1174	2917	0.105945	0.17553	1743	0.069585	1	HAL001_noUDG.SG	PNL002	250.485
58591	61207	1.93302	1.9939	2616	0.0608779	1	VOR004_noUDG.SG	VLI010	429.712
83445	85753	2.64155	2.7445	2308	0.102949	1	VOR004_noUDG.SG	VLI010	224.189
55670	58631	1.87064	1.93326	2961	0.062622	1	HAN002_noUDG.SG	PNL002	472.837
8320	10968	0.440811	0.524119	2648	0.083308	1	I7279	PNL002	317.857
68091	72199	2.17672	2.29683	4108	0.120108	1	I7279	TRM003	342.026
78736	80901	2.45705	2.52104	2165	0.063992	1	I7279	OHR002	338.323
82467	83905	2.59258	2.6571	1438	0.0645142	1	2	PNL002	222.897
7198	8891	0.38774	0.458292	1693	0.070552	1	2	TRM003	239.965
38918	42706	1.28163	1.4006	3788	0.118965	1	2	VLI067	318.413
8202	10053	0.433873	0.494289	1851	0.060416	1	2	VLI020	306.376
7290	8855	0.394289	0.457108	1565	0.062819	1	HAN004_noUDG.SG	VLI020	249.128
14235	15939	0.628673	0.69726	1704	0.068587	1	DRO001	VLI016	248.444
60618	65077	1.98251	2.08202	4459	0.0995131	1	DRO001	TRM003	448.082
9894	12266	0.488811	0.567092	2372	0.078281	1	DRO001	OHR002	303.011
77705	81688	2.14004	2.23979	3983	0.099751	2	HAL001_noUDG.SG	PNL002	399.294
76238	81710	2.09507	2.24161	5472	0.146549	2	HAL001_noUDG.SG	VLI016	373.391
89903	92183	2.5121	2.61021	2280	0.098114	2	VOR004_noUDG.SG	PNL002	232.383
35539	48082	1.06559	1.40835	12543	0.342757	2	VOR004_noUDG.SG	VLI016	365.944
89567	91510	2.50061	2.5863	1943	0.0856881	2	VOR004_noUDG.SG	OHR002	226.753
44113	46494	1.28311	1.36108	2381	0.077976	2	VOR004_noUDG.SG	VLI010	305.35
37572	39649	1.11278	1.18605	2077	0.073274	2	HAN002_noUDG.SG	TRM003	283.457
64607	67041	1.79553	1.87054	2434	0.075011	2	HAN002_noUDG.SG	VLI067	324.486
32938	36117	0.988832	1.07992	3179	0.091092	2	I7279	VLI016	348.988
72047	76308	1.99407	2.09564	4261	0.101568	2	HAN004_noUDG.SG	VLI010	419.521
61083	66356	1.722	1.85002	5273	0.128015	2	HAN004_noUDG.SG	VLI067	411.905
37442	40692	1.11184	1.20189	3250	0.0900459	2	DRO001	OHR002	360.927
1917	3376	0.078607	0.139767	1459	0.06116	3	HAL001_noUDG.SG	VLI016	238.555
68054	70278	1.81888	1.89713	2224	0.078253	3	VOR004_noUDG.SG	VLI067	284.206
19286	24626	0.627808	0.730512	5340	0.102704	3	HAN002_noUDG.SG	TRM003	519.941
45694	47912	1.24523	1.30601	2218	0.060787	3	I7279	PNL002	364.881
4693	6593	0.196754	0.268655	1900	0.071901	3	I7279	OHR002	264.252
55947	58122	1.49416	1.5544	2175	0.06024	3	2	VLI016	361.056
58848	60818	1.57373	1.64177	1970	0.0680469	3	2	VLI016	289.506
44476	46748	1.21328	1.28594	2272	0.072657	3	2	VLI010	312.702
58662	61530	1.56796	1.65809	2868	0.0901259	3	2	VLI010	318.221
36435	41812	1.06775	1.15461	5377	0.086859	3	2	VLI067	619.049
28219	30488	0.82436	0.88502	2269	0.06066	3	2	VLI020	374.052
63253	66502	1.6917	1.75273	3249	0.061034	3	HAN004_noUDG.SG	PNL002	532.327
42556	50087	1.17815	1.36206	7531	0.18392	3	DRO001	VLI016	409.472
7673	12664	0.306066	0.450132	4991	0.144066	3	DRO001	TRM003	346.438
3	2208	0.000199	0.091669	2205	0.09147	3	DRO001	OHR002	241.063
3	1904	0.000199	0.074344	1901	0.074145	3	DRO001	VLI067	256.39
18238	21756	0.675155	0.749752	3518	0.074597	4	HAL001_noUDG.SG	TRM003	471.601
29602	35922	0.948031	1.11419	6320	0.166162	4	VOR004_noUDG.SG	OHR002	380.352
17328	20828	0.650861	0.712296	3500	0.061435	4	VOR004_noUDG.SG	VLI067	569.708
45947	52042	1.36063	1.52891	6095	0.168276	4	I7279	PNL002	362.202
12542	14317	0.497362	0.557678	1775	0.060316	4	I7279	TRM003	294.283
13758	16234	0.536473	0.609341	2476	0.072868	4	HAN004_noUDG.SG	VLI010	339.792
4840	7579	0.269323	0.340453	2739	0.07113	4	DRO001	TRM003	385.07
18781	27269	0.682676	0.888379	8488	0.205703	4	DRO001	OHR002	412.634
26188	30120	0.86727	0.964184	3932	0.096914	4	DRO001	VLI020	405.721
15098	17962	0.542033	0.605397	2864	0.063364	5	HAL001_noUDG.SG	VLI010	451.992
24575	26447	0.734396	0.803205	1872	0.068809	5	HAN002_noUDG.SG	VLI020	272.057
3253	6134	0.153957	0.25493	2881	0.100973	5	I7279	TRM003	285.324
26274	28317	0.801407	0.867948	2043	0.066541	5	2	VLI020	307.029
5664	8380	0.236068	0.313892	2716	0.077824	5	DRO001	PNL002	348.993
17926	21526	0.605318	0.678998	3600	0.07368	5	DRO001	VLI016	488.599
60203	62348	1.66054	1.72502	2145	0.064479	5	DRO001	OHR002	332.666
123	1518	0.012368	0.073661	1395	0.061293	6	HAL001_noUDG.SG	OHR002	227.595
10064	12045	0.362012	0.424568	1981	0.062556	6	HAL001_noUDG.SG	VLI010	316.676
32	2559	0.005044	0.113452	2527	0.108408	6	HAN002_noUDG.SG	VLI010	233.101
26924	36912	0.682317	0.878979	9988	0.196662	6	HAN002_noUDG.SG	VLI067	507.876
73221	75264	1.84816	1.91963	2043	0.071465	6	DRO001	VLI010	285.874
41741	46130	0.968449	1.07492	4389	0.106475	6	DRO001	VLI067	412.209
39929	42547	1.20933	1.28013	2618	0.070803	7	HAN002_noUDG.SG	VLI016	369.758
5203	7651	0.232724	0.314331	2448	0.081607	7	I7279	PNL002	299.974
5746	7563	0.250044	0.312453	1817	0.062409	7	I7279	VLI016	291.144
51613	54495	1.50498	1.60269	2882	0.0977041	7	2	OHR002	294.972
37766	39921	1.14601	1.20773	2155	0.0617161	7	2	VLI067	349.18
6606	8509	0.285676	0.346926	1903	0.06125	7	DRO001	VLI020	310.694
33869	37636	0.964701	1.03179	3767	0.0670879	8	HAL001_noUDG.SG	PNL002	561.502
15227	19816	0.523422	0.638899	4589	0.115477	8	VOR004_noUDG.SG	VLI010	397.395
37565	40249	1.03028	1.10726	2684	0.0769809	8	VOR004_noUDG.SG	VLI067	348.658
51948	55736	1.41304	1.51253	3788	0.099494	8	VOR004_noUDG.SG	VLI067	380.727
40614	43667	1.11458	1.19423	3053	0.0796469	8	HAN002_noUDG.SG	VLI020	383.317
29682	32107	0.856527	0.933428	2425	0.076901	8	HAN004_noUDG.SG	VLI067	315.34
40555	43153	1.11422	1.18718	2598	0.072958	8	DRO001	VLI020	356.095
35845	37810	1.09014	1.15102	1965	0.060886	9	VOR004_noUDG.SG	OHR002	322.734
9555	13753	0.33642	0.459021	4198	0.122601	9	VOR004_noUDG.SG	VLI010	342.412
27258	30334	0.878083	0.975706	3076	0.097623	9	VOR004_noUDG.SG	VLI010	315.09
1685	3501	0.069638	0.135421	1816	0.065783	9	HAN002_noUDG.SG	VLI010	276.059
28289	30832	0.911798	0.982955	2543	0.071157	9	I7279	VLI010	357.379
23577	26331	0.763005	0.851843	2754	0.088838	9	2	VLI010	310.003
8892	12184	0.313871	0.407179	3292	0.093308	9	HAN004_noUDG.SG	VLI020	352.81
2272	3907	0.087474	0.148003	1635	0.060529	9	DRO001	VLI016	270.118
12617	15718	0.449524	0.541068	3101	0.091544	10	VOR004_noUDG.SG	VLI010	338.744
18622	20483	0.619885	0.680157	1861	0.060272	10	VOR004_noUDG.SG	VLI010	308.767
53436	55451	1.59473	1.66699	2015	0.07226	10	VOR004_noUDG.SG	VLI010	278.854
18396	20517	0.614406	0.681305	2121	0.066899	10	VOR004_noUDG.SG	VLI020	317.045
38934	43538	1.19076	1.29841	4604	0.107649	10	HAN002_noUDG.SG	VLI010	427.686
28320	31673	0.904561	0.993093	3353	0.088532	10	HAN002_noUDG.SG	VLI020	378.733
8868	11032	0.338	0.407495	2164	0.069495	10	I7279	VLI016	311.389
18268	20417	0.607346	0.667865	2149	0.060519	10	2	PNL002	355.095
21335	25866	0.740958	0.856831	4531	0.115873	10	2	PNL002	391.031
44608	48037	1.3157	1.39738	3429	0.0816791	10	2	VLI010	419.814
8213	10653	0.318091	0.398959	2440	0.080868	10	HAN004_noUDG.SG	OHR002	301.726
46066	48491	1.34574	1.41744	2425	0.0717009	10	HAN004_noUDG.SG	OHR002	338.21
24903	30521	0.835135	0.968989	5618	0.133854	10	DRO001	TRM003	419.711
16285	20149	0.56768	0.640371	3864	0.072691	10	DRO001	VLI010	531.565
19559	22937	0.609779	0.683939	3378	0.07416	11	VOR004_noUDG.SG	PNL002	455.502
29103	32847	0.857634	0.930787	3744	0.073153	11	VOR004_noUDG.SG	VLI016	511.804
2672	4579	0.121923	0.187445	1907	0.065522	11	VOR004_noUDG.SG	VLI020	291.047
16533	18980	0.537366	0.601284	2447	0.0639181	11	HAN002_noUDG.SG	TRM003	382.834
47905	50287	1.32919	1.40815	2382	0.078953	11	HAN002_noUDG.SG	OHR002	301.698
37616	42150	1.04553	1.14211	4534	0.096577	11	HAN002_noUDG.SG	VLI020	469.47
16306	18993	0.5304	0.601429	2687	0.071029	11	I7279	TRM003	378.296
7433	10845	0.272367	0.388475	3412	0.116108	11	2	VLI020	293.864
26522	30963	0.789552	0.90075	4441	0.111198	11	HAN004_noUDG.SG	PNL002	399.378
1185	2857	0.07394	0.134902	1672	0.060962	11	HAN004_noUDG.SG	VLI067	274.269
5407	7253	0.254055	0.324483	1846	0.070428	12	HAL001_noUDG.SG	TRM003	262.112
14372	19312	0.532934	0.624696	4940	0.091762	12	HAN002_noUDG.SG	OHR002	538.349
9297	12553	0.387192	0.487007	3256	0.099815	12	HAN002_noUDG.SG	VLI067	326.204
10407	12537	0.42356	0.486706	2130	0.063146	12	I7279	VLI020	337.314
4733	7423	0.226309	0.326474	2690	0.100165	12	2	VLI010	268.557
47196	49331	1.43331	1.50769	2135	0.0743819	12	DRO001	VLI067	287.032
1782	3649	0.088032	0.164095	1867	0.076063	13	HAL001_noUDG.SG	VLI016	245.454
27160	29955	0.835986	0.906219	2795	0.070233	13	HAL001_noUDG.SG	VLI067	397.961
27499	29837	0.843411	0.904514	2338	0.061103	13	HAN002_noUDG.SG	VLI010	382.633
24019	27173	0.774559	0.836016	3154	0.061457	13	HAN002_noUDG.SG	VLI020	513.205
9142	10771	0.363329	0.425703	1629	0.062374	13	I7279	PNL002	261.167
21471	24419	0.707939	0.782549	2948	0.07461	13	DRO001	TRM003	395.121
35260	37159	1.09785	1.17722	1899	0.0793719	13	DRO001	TRM003	239.253
34448	35809	1.10229	1.16363	1361	0.061337	14	HAL001_noUDG.SG	OHR002	221.889
16737	19785	0.580053	0.642923	3048	0.06287	14	I7279	PNL002	484.81
24701	28117	0.769243	0.85113	3416	0.081887	14	HAN004_noUDG.SG	VLI010	417.16
19139	21813	0.846956	0.92029	2674	0.073334	15	VOR004_noUDG.SG	VLI016	364.633
4497	6778	0.433987	0.525873	2281	0.091886	15	2	PNL002	248.242
4615	6121	0.437907	0.499986	1506	0.062079	15	DRO001	TRM003	242.594
5382	9495	0.235786	0.408742	4113	0.172956	16	HAL001_noUDG.SG	OHR002	237.806
14865	16382	0.625179	0.691166	1517	0.065987	16	HAN004_noUDG.SG	VLI010	229.894
15499	17137	0.645606	0.717948	1638	0.072342	16	HAN004_noUDG.SG	VLI020	226.424
18624	20372	0.790165	0.857652	1748	0.067487	17	HAL001_noUDG.SG	VLI016	259.013
19788	21308	0.834708	0.897188	1520	0.06248	17	HAN002_noUDG.SG	VLI067	243.278
15777	18259	0.700128	0.774761	2482	0.074633	17	HAN002_noUDG.SG	VLI020	332.561
6344	8694	0.348515	0.451749	2350	0.103234	17	2	OHR002	227.638
9260	12035	0.457062	0.526814	2775	0.069752	18	HAL001_noUDG.SG	PNL002	397.838
26860	28858	0.890388	0.962888	1998	0.0725	18	VOR004_noUDG.SG	PNL002	275.586
6823	9099	0.372555	0.450616	2276	0.078061	18	VOR004_noUDG.SG	OHR002	291.567
24624	27320	0.827065	0.906066	2696	0.079001	18	VOR004_noUDG.SG	VLI067	341.261
24420	26860	0.813129	0.889463	2440	0.076334	18	I7279	VLI016	319.648
8025	10338	0.510335	0.606448	2313	0.096113	19	HAL001_noUDG.SG	TRM003	240.654
7025	9506	0.492445	0.561772	2481	0.069327	19	I7279	PNL002	357.869
9914	11817	0.586114	0.654646	1903	0.068532	19	2	VLI010	277.681
8741	10579	0.538702	0.616309	1838	0.077607	19	HAN004_noUDG.SG	VLI067	236.834
9357	12638	0.379956	0.491965	3281	0.112009	21	HAN002_noUDG.SG	OHR002	292.923
14035	15707	0.55791	0.627865	1672	0.069955	21	I7279	PNL002	239.011
73384	76432	2.3324	2.40942	3048	0.0770211	1	HAL001_noUDG.SG	KON004	395.736
61536	64682	2.00072	2.07333	3146	0.072612	1	VOR004_noUDG.SG	CAH005	433.261
74797	78738	2.37639	2.45705	3941	0.0806611	1	HAN002_noUDG.SG	CAH005	488.588
72283	76280	2.30212	2.4028	3997	0.100674	1	I7279	CAH010	397.024
24710	27338	0.920974	0.993459	2628	0.072485	1	2	RDV001	362.558
57993	62168	1.91976	2.01552	4175	0.09576	1	2	CAH005	435.986
54971	59091	1.8479	1.94345	4120	0.0955509	1	HAN004_noUDG.SG	CAH010	431.184
69038	74301	2.20625	2.36064	5263	0.154385	1	HAN004_noUDG.SG	KON004	340.901
14152	15917	0.627167	0.696048	1765	0.068881	1	DRO001	CAH010	256.239
69697	72281	2.23075	2.30059	2584	0.0698359	1	DRO001	KON004	370.01
58847	61797	1.67737	1.74519	2950	0.067826	2	HAL001_noUDG.SG	CAH005	434.936
30640	34952	0.93032	1.04426	4312	0.11394	2	VOR004_noUDG.SG	CAH010	378.445
58110	61797	1.65715	1.74519	3687	0.088045	2	VOR004_noUDG.SG	CAH005	418.763
88371	90129	2.45864	2.52362	1758	0.0649779	2	HAN002_noUDG.SG	CAH010	270.554
81231	83181	2.22519	2.29118	1950	0.0659909	2	HAN002_noUDG.SG	RDV001	295.495
16709	19581	0.61156	0.682355	2872	0.070795	2	2	KON004	405.678
13172	15631	0.51498	0.583312	2459	0.068332	2	HAN004_noUDG.SG	VLI071	359.861
42020	45138	1.23028	1.33369	3118	0.103417	2	HAN004_noUDG.SG	CAH005	301.498
52282	56555	1.52718	1.61852	4273	0.091343	2	DRO001	RDV001	467.797
42296	47675	1.23811	1.38697	5379	0.14886	2	DRO001	KON004	361.346
25122	27977	0.737989	0.811195	2855	0.073206	3	VOR004_noUDG.SG	CAH010	389.995
58527	60123	1.56508	1.62553	1596	0.060452	3	HAN002_noUDG.SG	CAH005	264.011
27423	29404	0.797689	0.857694	1981	0.0600049	3	I7279	RDV001	330.139
50184	53374	1.36426	1.43509	3190	0.070832	3	I7279	KON004	450.361
21552	26022	0.674824	0.755337	4470	0.080513	3	DRO001	KON004	555.19
44644	48601	1.21655	1.32353	3957	0.106986	3	DRO001	VLI071	369.862
21627	23707	0.743063	0.804945	2080	0.061882	4	HAL001_noUDG.SG	KON004	336.123
40922	44543	1.2455	1.32257	3621	0.077072	4	HAN002_noUDG.SG	KON004	469.82
44849	48018	1.33135	1.41164	3169	0.080286	4	I7279	CAH010	394.714
27759	30517	0.903542	0.972456	2758	0.068914	4	I7279	KON004	400.209
51304	53805	1.51405	1.57545	2501	0.061398	4	2	KON004	407.342
25664	29144	0.853016	0.934537	3480	0.081521	4	2	CAH005	426.884
30448	33781	0.972071	1.06215	3333	0.0900781	4	HAN004_noUDG.SG	VLI071	370.012
32213	38639	0.989885	1.12758	6426	0.137693	5	VOR004_noUDG.SG	RDV001	466.69
20299	24073	0.647608	0.723247	3774	0.075639	5	2	VLI071	498.949
46153	50434	1.31867	1.40528	4281	0.086617	5	DRO001	KON004	494.245
38080	41846	0.896228	0.972291	3766	0.076063	6	HAN002_noUDG.SG	VLI071	495.116
45405	47673	1.05792	1.12153	2268	0.063612	6	I7279	CAH010	356.537
36915	44165	0.879662	1.02869	7250	0.149033	6	I7279	VLI071	486.469
44597	47641	1.03838	1.12035	3044	0.08197	6	I7279	VLI071	371.355
17069	22992	0.488018	0.548247	5923	0.060229	6	HAN004_noUDG.SG	CAH005	983.414
41624	45904	0.96494	1.06878	4280	0.103835	6	DRO001	VLI071	412.192
47770	56019	1.13055	1.31178	8249	0.181233	6	DRO001	VLI071	455.16
58568	60633	1.38296	1.45306	2065	0.0700951	6	DRO001	CAH005	294.6
20271	22831	0.671652	0.738649	2560	0.066997	7	HAL001_noUDG.SG	KON004	382.107
47923	52476	1.38827	1.54269	4553	0.154418	7	HAL001_noUDG.SG	VLI071	294.849
23705	28767	0.75936	0.870342	5062	0.110982	7	VOR004_noUDG.SG	KON004	456.11
44455	48080	1.31379	1.39753	3625	0.083735	7	HAN002_noUDG.SG	RDV001	432.913
5779	8425	0.252261	0.33719	2646	0.084929	7	I7279	CAH005	311.554
37802	39968	1.14717	1.20968	2166	0.0625111	7	2	RDV001	346.499
48281	53147	1.40464	1.56541	4866	0.160772	7	2	VLI071	302.665
4536	7095	0.216252	0.295119	2559	0.078867	7	DRO001	CAH010	324.47
33180	37600	0.952151	1.03098	4420	0.078832	8	HAL001_noUDG.SG	CAH005	560.686
15651	18174	0.535851	0.610047	2523	0.074196	8	VOR004_noUDG.SG	CAH010	340.045
12631	14665	0.438418	0.503601	2034	0.065183	8	VOR004_noUDG.SG	KON004	312.044
52916	55446	1.44083	1.50416	2530	0.0633249	8	2	CAH010	399.527
15571	17454	0.532983	0.595074	1883	0.062091	8	2	KON004	303.265
32461	36819	0.94085	1.01702	4358	0.076174	8	2	CAH005	572.111
19217	21465	0.610723	0.691119	2248	0.080396	9	HAL001_noUDG.SG	CAH005	279.616
35987	38164	1.09721	1.16164	2177	0.064432	9	VOR004_noUDG.SG	KON004	337.875
7	2096	0.001721	0.079606	2089	0.077885	9	HAN002_noUDG.SG	KON004	268.216
6153	8268	0.218899	0.283458	2115	0.064559	9	HAN002_noUDG.SG	VLI071	327.607
25850	30416	0.832815	0.977632	4566	0.144817	9	2	CAH005	315.294
39926	45295	1.21505	1.36931	5369	0.15426	9	HAN004_noUDG.SG	CAH010	348.049
4276	6012	0.159709	0.223295	1736	0.063586	10	VOR004_noUDG.SG	KON004	273.016
34766	38547	1.08556	1.1776	3781	0.0920371	10	HAN002_noUDG.SG	KON004	410.813
54236	55882	1.61938	1.68135	1646	0.06197	10	I7279	CAH010	265.612
49370	52264	1.43827	1.5445	2894	0.106229	10	I7279	KON004	272.43
48821	50930	1.42071	1.49401	2109	0.0733	10	I7279	VLI071	287.722
54339	56213	1.62262	1.70513	1874	0.082502	10	I7279	VLI071	227.146
56786	58610	1.73523	1.80915	1824	0.073918	10	HAN004_noUDG.SG	RDV001	246.76
34672	38547	1.08395	1.1776	3875	0.0936531	10	HAN004_noUDG.SG	KON004	413.761
11896	14808	0.428625	0.5106	2912	0.081975	10	HAN004_noUDG.SG	VLI071	355.23
11436	13648	0.419355	0.480234	2212	0.060879	10	DRO001	CAH010	363.344
25151	30582	0.842782	0.970375	5431	0.127593	10	DRO001	KON004	425.65
29099	32529	0.856107	0.924621	3430	0.068514	11	HAL001_noUDG.SG	RDV001	500.628
49260	51311	1.38101	1.44786	2051	0.066852	11	HAL001_noUDG.SG	RDV001	306.797
16215	19898	0.527751	0.622323	3683	0.0945719	11	VOR004_noUDG.SG	CAH005	389.439
39817	42476	1.09056	1.15173	2659	0.061169	11	HAN002_noUDG.SG	RDV001	434.697
46702	48210	1.28066	1.34235	1508	0.0616921	11	HAN002_noUDG.SG	VLI071	244.44
20456	23828	0.645333	0.713419	3372	0.068086	11	I7279	RDV001	495.256
35517	37645	0.98197	1.04582	2128	0.063852	11	2	RDV001	333.271
14406	19379	0.533721	0.625557	4973	0.091836	12	HAN002_noUDG.SG	KON004	541.509
27412	32069	0.858483	0.995824	4657	0.137341	12	HAN002_noUDG.SG	KON004	339.083
12211	15553	0.480401	0.555934	3342	0.075533	12	I7279	VLI071	442.456
30843	33914	0.961622	1.03302	3071	0.0713969	12	HAN004_noUDG.SG	VLI071	430.13
22296	24971	0.721723	0.785021	2675	0.063298	12	DRO001	RDV001	422.604
7229	9857	0.303221	0.385414	2628	0.082193	13	HAL001_noUDG.SG	KON004	319.735
7054	8874	0.29743	0.357547	1820	0.060117	13	HAN004_noUDG.SG	KON004	302.743
12864	17891	0.509601	0.609146	5027	0.099545	13	HAN004_noUDG.SG	KON004	504.998
14843	19850	0.54978	0.647482	5007	0.097702	13	HAN004_noUDG.SG	VLI071	512.477
21929	25303	0.724622	0.799578	3374	0.074956	13	HAN004_noUDG.SG	VLI071	450.131
21630	24554	0.714346	0.784941	2924	0.070595	13	DRO001	CAH010	414.193
12659	16748	0.473883	0.580095	4089	0.106212	14	HAL001_noUDG.SG	KON004	384.985
22428	27132	0.716417	0.826174	4704	0.109757	14	HAN002_noUDG.SG	VLI071	428.583
16749	19785	0.581182	0.642923	3036	0.061741	14	I7279	CAH005	491.732
31274	33708	0.974498	1.0612	2434	0.086697	14	DRO001	RDV001	280.748
16888	19124	0.782822	0.844617	2236	0.061795	15	VOR004_noUDG.SG	CAH010	361.842
27150	28617	1.06453	1.12655	1467	0.0620251	15	HAN002_noUDG.SG	RDV001	236.517
7346	10138	0.542556	0.610271	2792	0.067715	15	HAN002_noUDG.SG	VLI071	412.316
18561	22450	0.831117	0.92943	3889	0.098313	15	I7279	VLI071	395.573
17321	19552	0.728912	0.807785	2231	0.078873	16	HAL001_noUDG.SG	KON004	282.86
26887	29356	1.01705	1.1004	2469	0.083357	16	2	CAH010	296.196
2392	4628	0.133938	0.210971	2236	0.077033	16	2	RDV001	290.265
5863	8302	0.454025	0.522333	2439	0.068308	19	HAN004_noUDG.SG	CAH005	357.059
22625	24271	0.779547	0.848075	1646	0.068528	20	HAN004_noUDG.SG	CAH010	240.194
9642	12304	0.39356	0.479845	2662	0.086285	21	HAN002_noUDG.SG	CAH010	308.513
10288	12638	0.412115	0.491965	2350	0.07985	21	HAN002_noUDG.SG	CAH005	294.302
5996	8807	0.275292	0.358897	2811	0.083605	21	I7279	KON004	336.224
11894	13510	0.463217	0.536462	1616	0.073245	21	2	CAH010	220.629
25096	33885	0.812785	1.01463	8789	0.201847	2	HAN002_noUDG.SG	pcw361_noUDG.SG	435.429
72817	76981	2.00982	2.11165	4164	0.101829	2	2	pcw361_noUDG.SG	408.921
76739	78582	2.10352	2.16406	1843	0.0605359	2	HAN004_noUDG.SG	pcw361_noUDG.SG	304.447
40623	45065	1.12478	1.22532	4442	0.100546	3	VOR004_noUDG.SG	pcw361_noUDG.SG	441.788
58282	60079	1.57826	1.64999	1797	0.071735	8	2	pcw361_noUDG.SG	250.505
29067	34203	0.939535	1.04998	5136	0.110441	9	VOR004_noUDG.SG	pcw361_noUDG.SG	465.045
15550	18501	0.513402	0.592693	2951	0.079291	11	2	pcw361_noUDG.SG	372.173
15542	19268	0.51329	0.606174	3726	0.092884	11	DRO001	pcw361_noUDG.SG	401.145
21242	24961	0.699979	0.792075	3719	0.092096	13	HAN004_noUDG.SG	pcw361_noUDG.SG	403.818
7022	11692	0.538057	0.634547	4670	0.09649	15	HAN004_noUDG.SG	pcw361_noUDG.SG	483.988
9121	11775	0.462828	0.539716	2654	0.076888	22	HAL001_noUDG.SG	pcw361_noUDG.SG	345.177
7656	9791	0.415576	0.485861	2135	0.070285	1	HAL001_noUDG.SG	I7279	303.763
39812	42313	1.30375	1.38285	2501	0.079095	1	HAN002_noUDG.SG	I7279	316.202
8145	10488	0.432612	0.51143	2343	0.078818	1	I7279	DRO001	297.267
17333	20626	0.726856	0.801099	3293	0.074243	1	I7279	DRO001	443.543
65951	68014	2.10088	2.17119	2063	0.0703161	1	HAN004_noUDG.SG	DRO001	293.39
69583	72324	2.22848	2.30245	2741	0.0739799	1	HAN004_noUDG.SG	DRO001	370.506
58763	64847	1.66999	1.79916	6084	0.129174	2	HAL001_noUDG.SG	VOR004_noUDG.SG	470.993
14007	17771	0.53291	0.644738	3764	0.111828	2	HAL001_noUDG.SG	HAN002_noUDG.SG	336.588
53132	56933	1.55013	1.62999	3801	0.079863	2	VOR004_noUDG.SG	2	475.94
20032	23161	0.693723	0.77764	3129	0.083917	2	I7279	DRO001	372.869
6928	9099	0.283291	0.347219	2171	0.063928	3	HAL001_noUDG.SG	VOR004_noUDG.SG	339.601
51366	54293	1.39462	1.46165	2927	0.067028	3	VOR004_noUDG.SG	HAN004_noUDG.SG	436.683
59089	60966	1.58438	1.64594	1877	0.061561	3	VOR004_noUDG.SG	HAN004_noUDG.SG	304.901
69469	71336	1.87468	1.9375	1867	0.062819	3	VOR004_noUDG.SG	DRO001	297.203
70967	72722	1.92633	2.0029	1755	0.0765709	3	HAN002_noUDG.SG	2	229.199
55746	59864	1.48925	1.61309	4118	0.12383	3	I7279	2	332.552
15309	17088	0.580992	0.643531	1779	0.062539	4	HAL001_noUDG.SG	I7279	284.462
30580	33550	0.975735	1.05645	2970	0.080718	4	I7279	2	367.948
55166	57413	1.62019	1.68144	2247	0.061251	4	I7279	2	366.851
60745	62499	1.77952	1.84573	1754	0.066211	4	I7279	2	264.911
47330	50306	1.39353	1.48933	2976	0.0958019	4	2	HAN004_noUDG.SG	310.641
52543	55164	1.53826	1.6194	2621	0.081143	4	2	HAN004_noUDG.SG	323.01
3516	6050	0.20768	0.298763	2534	0.091083	4	2	DRO001	278.208
31774	36731	0.981013	1.07906	4957	0.098043	5	HAL001_noUDG.SG	I7279	505.594
41959	44372	1.20049	1.26306	2413	0.0625631	5	VOR004_noUDG.SG	I7279	385.691
2931	5396	0.140482	0.22253	2465	0.082048	5	I7279	DRO001	300.434
66645	68915	1.61518	1.69502	2270	0.0798399	6	HAL001_noUDG.SG	HAN004_noUDG.SG	284.319
12385	19544	0.433567	0.499083	7159	0.065516	6	VOR004_noUDG.SG	DRO001	1092.71
38137	42092	0.896802	0.978548	3955	0.081746	6	HAN002_noUDG.SG	I7279	483.816
6307	8339	0.252751	0.314135	2032	0.061384	6	HAN002_noUDG.SG	HAN004_noUDG.SG	331.031
63886	66422	1.52462	1.60514	2536	0.0805249	6	HAN004_noUDG.SG	DRO001	314.934
48029	52476	1.39337	1.54269	4447	0.149322	7	HAL001_noUDG.SG	2	297.813
3052	5788	0.163527	0.252511	2736	0.088984	7	I7279	2	307.471
4536	6818	0.216252	0.290888	2282	0.074636	7	2	DRO001	305.751
4533	6527	0.150291	0.225979	1994	0.075688	8	HAL001_noUDG.SG	HAN002_noUDG.SG	263.45
51879	54105	1.40716	1.46718	2226	0.060022	8	I7279	DRO001	370.864
38557	41267	1.17581	1.25088	2710	0.075065	9	HAN002_noUDG.SG	I7279	361.02
5902	8478	0.206181	0.290748	2576	0.084567	9	HAN002_noUDG.SG	2	304.611
25163	27380	0.816051	0.882446	2217	0.066395	9	HAN002_noUDG.SG	2	333.911
42732	46741	1.2869	1.40817	4009	0.12127	9	I7279	2	330.585
8628	10285	0.29663	0.35666	1657	0.06003	9	I7279	HAN004_noUDG.SG	276.029
6089	8259	0.215994	0.281496	2170	0.065502	9	2	HAN004_noUDG.SG	331.288
12361	14777	0.446151	0.509997	2416	0.063846	10	HAL001_noUDG.SG	2	378.41
8879	13112	0.338614	0.461079	4233	0.122465	10	VOR004_noUDG.SG	I7279	345.65
51955	53448	1.53172	1.59497	1493	0.063252	10	VOR004_noUDG.SG	2	236.04
34765	38933	1.08556	1.18959	4168	0.104036	10	HAN002_noUDG.SG	HAN004_noUDG.SG	400.631
49869	51761	1.4621	1.52524	1892	0.063136	10	I7279	HAN004_noUDG.SG	299.671
16404	19180	0.53527	0.603398	2776	0.068128	11	HAN002_noUDG.SG	I7279	407.468
15550	18143	0.513402	0.580091	2593	0.066689	11	2	DRO001	388.82
21995	30262	0.714663	0.94196	8267	0.227297	12	HAL001_noUDG.SG	VOR004_noUDG.SG	363.709
6041	8868	0.287079	0.367235	2827	0.080156	12	HAL001_noUDG.SG	HAN004_noUDG.SG	352.687
9297	12131	0.387192	0.478509	2834	0.091317	12	HAN002_noUDG.SG	2	310.347
38315	45827	1.17463	1.37894	7512	0.204308	12	HAN002_noUDG.SG	HAN004_noUDG.SG	367.68
7632	9909	0.336243	0.405602	2277	0.069359	12	HAN002_noUDG.SG	DRO001	328.292
5590	9740	0.242146	0.37862	4150	0.136474	13	HAL001_noUDG.SG	HAN004_noUDG.SG	304.087
5969	8279	0.25952	0.335686	2310	0.076166	13	HAN002_noUDG.SG	2	303.285
1337	2855	0.120076	0.185911	1518	0.065835	14	HAL001_noUDG.SG	HAN004_noUDG.SG	230.576
16459	19667	0.573252	0.638198	3208	0.064946	14	VOR004_noUDG.SG	I7279	493.949
24081	27175	0.75822	0.82826	3094	0.07004	14	VOR004_noUDG.SG	2	441.748
14871	16852	0.71495	0.78171	1981	0.06676	15	I7279	DRO001	296.735
2472	4409	0.13786	0.203126	1937	0.065266	16	HAL001_noUDG.SG	VOR004_noUDG.SG	296.785
7553	10436	0.40873	0.506322	2883	0.097592	17	HAL001_noUDG.SG	HAN002_noUDG.SG	295.413
22630	24498	0.950772	1.02085	1868	0.070079	17	HAL001_noUDG.SG	DRO001	266.556
6645	8027	0.366422	0.427976	1382	0.061554	17	VOR004_noUDG.SG	2	224.518
32150	33846	1.10811	1.17709	1696	0.068979	18	2	HAN004_noUDG.SG	245.872
5122	8071	0.407843	0.511299	2949	0.103456	19	HAN004_noUDG.SG	DRO001	285.049
13143	16312	0.506722	0.568329	3169	0.061607	20	VOR004_noUDG.SG	HAN004_noUDG.SG	514.39
2891	4628	0.16418	0.229326	1737	0.065146	21	I7279	HAN004_noUDG.SG	266.632
3258	5470	0.252041	0.343809	2212	0.091768	22	VOR004_noUDG.SG	HAN002_noUDG.SG	241.043
2062	3929	0.141533	0.217887	1867	0.076354	1	NAU002_noUDG.SG	I13467	244.519
22569	24471	0.850913	0.913469	1902	0.062556	1	BOL003_noUDG.SG	I13467	304.047
71065	73582	2.27117	2.33879	2517	0.0676198	1	1	I13467	372.228
9676	11666	0.364784	0.426708	1990	0.061924	5	BOL003_noUDG.SG	Gyvakarai1_10bp_noUDG	321.362
55050	57977	1.54683	1.6107	2927	0.0638701	5	BOL003_noUDG.SG	I13467	458.274
42847	46930	0.997752	1.09487	4083	0.097115	6	1	Gyvakarai1_10bp_noUDG	420.429
64697	66568	1.54803	1.60965	1871	0.06162	6	1	I13467	303.635
22158	24040	0.707997	0.780816	1882	0.072819	9	1	Gyvakarai1_10bp_noUDG	258.449
56332	58124	1.71201	1.78653	1792	0.074517	10	BOL003_noUDG.SG	I13467	240.482
10722	13324	0.437016	0.507261	2602	0.070245	12	BOL003_noUDG.SG	I13467	370.418
37372	43277	1.15069	1.29206	5905	0.141371	12	1	Gyvakarai1_10bp_noUDG	417.695
9127	10727	0.400342	0.467534	1600	0.067192	16	BOL003_noUDG.SG	Gyvakarai1_10bp_noUDG	238.124
8976	10499	0.545657	0.613969	1523	0.068312	19	1	Gyvakarai1_10bp_noUDG	222.947
86485	88408	2.77843	2.86273	1923	0.0842991	1	1	I0104	228.116
51278	53978	1.48408	1.56466	2700	0.080577	2	NAU002_noUDG.SG	I0104	335.083
79796	82070	2.19222	2.25586	2274	0.0636358	2	NAU002_noUDG.SG	I0104	357.346
15174	17663	0.53087	0.59419	2489	0.06332	3	1	I7209	393.083
40308	46332	0.928596	1.07946	6024	0.150867	6	1	I0104	399.292
60581	63724	1.45252	1.51884	3143	0.066324	6	1	I0104	473.886
6943	9253	0.245495	0.331274	2310	0.085779	8	NAU002_noUDG.SG	I7209	269.297
33308	36672	1.03547	1.11255	3364	0.0770819	9	BOL003_noUDG.SG	I7209	436.419
7788	9693	0.299671	0.366226	1905	0.066555	10	BOL003_noUDG.SG	I0104	286.229
26151	29214	0.861608	0.92411	3063	0.062502	10	1	I7209	490.065
6339	8354	0.275229	0.338645	2015	0.063416	13	1	I7209	317.743
21198	24039	0.696708	0.774789	2841	0.078081	13	1	I7209	363.853
16806	18365	0.709461	0.769665	1559	0.060204	16	BOL003_noUDG.SG	I7209	258.953
26657	31604	0.886592	1.07449	4947	0.187899	18	NAU002_noUDG.SG	I0104	263.28
8576	10304	0.53373	0.604307	1728	0.070577	19	1	I0104	244.839
12042	15820	0.481775	0.560579	3778	0.078804	20	1	I7209	479.417
82590	84206	2.59753	2.66564	1616	0.068114	1	1	KO1002	237.249
78660	82706	2.16651	2.27634	4046	0.109833	2	NAU002_noUDG.SG	KO1002	368.377
43071	47295	1.26011	1.3784	4224	0.11829	2	BOL003_noUDG.SG	I6695	357.089
81622	85931	2.23716	2.37608	4309	0.138926	2	BOL003_noUDG.SG	I6695	310.165
86497	88467	2.39403	2.46321	1970	0.0691781	2	1	I6695	284.772
82783	84677	2.28211	2.34412	1894	0.062011	2	1	KO1002	305.43
39145	41838	0.911358	0.972243	2693	0.060885	6	NAU002_noUDG.SG	I6695	442.309
40308	43401	0.928596	1.00934	3093	0.08074	6	1	I6695	383.082
22976	25924	0.742663	0.806425	2948	0.0637619	7	1	I6695	462.345
6264	8413	0.222382	0.287109	2149	0.064727	9	1	I6695	332.01
6668	8800	0.248334	0.333905	2132	0.085571	10	BOL003_noUDG.SG	KO1002	249.15
49046	50996	1.43004	1.49855	1950	0.0685151	10	BOL003_noUDG.SG	KO1002	284.609
22699	26077	0.785948	0.858887	3378	0.072939	10	1	I6695	463.126
20843	25873	0.650289	0.769262	5030	0.118973	11	BOL003_noUDG.SG	KO1002	422.785
28107	30663	0.827389	0.895922	2556	0.068533	11	1	I6695	372.959
10660	13327	0.433565	0.507305	2667	0.07374	12	BOL003_noUDG.SG	KO1002	361.676
32302	35568	1.01103	1.15087	3266	0.139837	14	NAU002_noUDG.SG	KO1002	233.558
27990	29521	0.845105	0.910569	1531	0.065464	14	1	KO1002	233.869
26489	28351	1.03841	1.11538	1862	0.076967	15	BOL003_noUDG.SG	I6695	241.922
19163	22300	0.680477	0.741612	3137	0.061135	18	1	KO1002	513.127
12814	15406	0.503074	0.573488	2592	0.070414	2	NAU002_noUDG.SG	I7280	368.109
24746	32927	0.806341	0.987529	8181	0.181188	2	BOL003_noUDG.SG	I7280	451.52
53607	56694	1.44376	1.5138	3087	0.070037	3	1	I7280	440.767
51756	54091	1.52042	1.58621	2335	0.065784	4	BOL003_noUDG.SG	I7280	354.95
17096	21031	0.644432	0.719355	3935	0.074923	4	1	I7280	525.206
8186	10360	0.310562	0.381563	2174	0.071001	5	NAU002_noUDG.SG	I7280	306.193
48094	51116	1.39845	1.47434	3022	0.075886	7	BOL003_noUDG.SG	I7280	398.229
41279	46381	1.11971	1.27178	5102	0.152066	11	1	I7280	335.512
5818	7826	0.303137	0.371772	2008	0.068635	14	BOL003_noUDG.SG	I7280	292.562
8871	13039	0.385959	0.479533	4168	0.093574	14	BOL003_noUDG.SG	I7280	445.423
2901	4723	0.165849	0.23272	1822	0.066871	21	NAU002_noUDG.SG	I7280	272.465
54775	58069	1.60919	1.70273	3294	0.093539	4	NAU002_noUDG.SG	N45_noUDG.SG	352.153
29602	31759	0.948031	1.0157	2157	0.067669	4	BOL003_noUDG.SG	N45_noUDG.SG	318.758
40735	43730	0.939902	1.02232	2995	0.082414	6	1	N45_noUDG.SG	363.409
26985	29093	0.826933	0.907254	2108	0.080321	7	NAU002_noUDG.SG	N45_noUDG.SG	262.447
38588	41145	1.16911	1.24646	2557	0.0773511	7	BOL003_noUDG.SG	N45_noUDG.SG	330.571
47778	50261	1.38171	1.44623	2483	0.064523	7	BOL003_noUDG.SG	N45_noUDG.SG	384.824
48292	50363	1.27637	1.3481	2071	0.0717399	8	NAU002_noUDG.SG	N45_noUDG.SG	288.682
1039	2636	0.038733	0.098823	1597	0.06009	9	NAU002_noUDG.SG	N45_noUDG.SG	265.768
24818	26855	0.781983	0.845638	2037	0.063655	12	BOL003_noUDG.SG	N45_noUDG.SG	320.006
20415	23260	0.833038	0.896877	2845	0.063839	16	NAU002_noUDG.SG	N45_noUDG.SG	445.652
39589	43248	1.29487	1.41315	3659	0.11828	1	BOL003_noUDG.SG	pcw362_noUDG.SG	309.351
20963	23495	0.717865	0.784082	2532	0.066217	2	1	pcw362_noUDG.SG	382.379
9885	18001	0.360235	0.490604	8116	0.130369	6	1	pcw362_noUDG.SG	622.541
33054	35845	1.0281	1.09011	2791	0.062012	9	1	pcw362_noUDG.SG	450.074
34064	36129	1.03708	1.10982	2065	0.0727489	12	NAU002_noUDG.SG	pcw362_noUDG.SG	283.853
21701	24360	0.693723	0.762439	2659	0.068716	14	NAU002_noUDG.SG	pcw362_noUDG.SG	386.955
23615	26357	0.963548	1.03487	2742	0.07132	15	NAU002_noUDG.SG	pcw362_noUDG.SG	384.464
9444	11595	0.560352	0.645789	2151	0.085437	19	1	pcw362_noUDG.SG	251.764
61251	64881	1.99604	2.07571	3630	0.0796731	1	NAU002_noUDG.SG	I7208	455.612
78716	81026	2.45414	2.52492	2310	0.070787	1	NAU002_noUDG.SG	VLI011	326.331
34076	36740	1.15015	1.22649	2664	0.0763429	1	1	I7207	348.952
38853	41429	1.28004	1.35247	2576	0.0724289	1	1	I7207	355.659
78840	81840	2.4604	2.55545	3000	0.0950549	1	1	VLI017	315.607
43351	45458	1.2668	1.34223	2107	0.075424	2	NAU002_noUDG.SG	I7207	279.354
43843	45513	1.27753	1.34448	1670	0.066944	2	BOL003_noUDG.SG	I0103	249.462
22560	26459	0.760734	0.837948	3899	0.077214	2	BOL003_noUDG.SG	I7208	504.96
69732	74024	1.94756	2.05207	4292	0.104513	2	1	I0103	410.667
69498	73472	1.9394	2.02701	3974	0.0876071	2	1	I7207	453.616
46256	49128	1.35688	1.43313	2872	0.0762479	2	1	VLI011	376.666
2050	4259	0.084687	0.17918	2209	0.094493	3	NAU002_noUDG.SG	I7208	233.774
18393	23253	0.609552	0.690269	4860	0.080717	3	NAU002_noUDG.SG	VLI011	602.104
2161	5328	0.087835	0.222315	3167	0.13448	3	1	VLI011	235.5
61410	64813	1.80695	1.94207	3403	0.13512	4	BOL003_noUDG.SG	I0103	251.85
54438	57274	1.52224	1.59405	2836	0.071805	5	BOL003_noUDG.SG	I7207	394.959
43803	47189	1.02466	1.10815	3386	0.08349	6	1	I7207	405.557
11435	15883	0.428395	0.553345	4448	0.12495	7	NAU002_noUDG.SG	I0103	355.982
35157	38101	1.07212	1.15475	2944	0.082636	7	NAU002_noUDG.SG	I0103	356.261
36673	38915	1.11239	1.17446	2242	0.0620669	7	NAU002_noUDG.SG	I7208	361.223
16612	19595	0.572527	0.654293	2983	0.081766	7	NAU002_noUDG.SG	I7207	364.822
31923	39539	1.00549	1.19238	7616	0.18689	7	NAU002_noUDG.SG	VLI011	407.512
35423	39921	1.07965	1.20773	4498	0.128077	7	1	VLI017	351.195
10752	12988	0.383102	0.451696	2236	0.068594	8	1	VLI011	325.976
19919	22652	0.626846	0.721248	2733	0.094402	9	NAU002_noUDG.SG	VLI017	289.507
15499	18779	0.521988	0.594577	3280	0.072589	9	BOL003_noUDG.SG	VLI017	451.859
43045	46827	1.30109	1.41172	3782	0.110628	9	1	I7208	341.866
27107	29607	0.878928	0.942649	2500	0.063721	10	NAU002_noUDG.SG	I7207	392.335
25628	29006	0.760504	0.850674	3378	0.09017	11	NAU002_noUDG.SG	I7208	374.626
34047	36776	0.954676	1.02682	2729	0.072148	11	BOL003_noUDG.SG	I7207	378.25
42618	45291	1.15559	1.23753	2673	0.081938	11	1	I0103	326.222
39954	46471	1.21297	1.40195	6517	0.188983	12	BOL003_noUDG.SG	I0103	344.846
38637	42368	1.18254	1.27074	3731	0.0882	12	1	I7208	423.016
47866	50103	1.44763	1.54047	2237	0.092838	12	1	VLI017	240.957
10994	13841	0.440444	0.530457	2847	0.090013	13	NAU002_noUDG.SG	VLI011	316.288
17052	23822	0.586976	0.751938	6770	0.164962	14	BOL003_noUDG.SG	VLI011	410.398
2645	4765	0.144249	0.218385	2120	0.074136	16	NAU002_noUDG.SG	I7208	285.961
6830	8751	0.373827	0.438307	1921	0.06448	18	1	I7207	297.922
10269	12860	0.604121	0.706022	2591	0.101901	19	BOL003_noUDG.SG	I7207	254.266
47328	50162	1.62147	1.6976	2834	0.076124	1	NAU002_noUDG.SG	VLI067	372.288
34460	36774	1.16683	1.22732	2314	0.060498	1	1	VLI016	382.492
74260	76683	2.35944	2.42053	2423	0.0610821	1	1	VLI016	396.679
82073	84527	2.25684	2.3402	2454	0.0833631	2	NAU002_noUDG.SG	VLI010	294.375
28974	32434	0.884739	0.972095	3460	0.087356	2	BOL003_noUDG.SG	VLI020	396.08
36564	41539	1.09332	1.21542	4975	0.122106	2	1	PNL002	407.433
60480	63503	1.7095	1.77202	3023	0.0625221	2	1	TRM003	483.509
67342	71052	1.88457	1.97652	3710	0.091952	2	1	OHR002	403.472
90822	92630	2.56178	2.62767	1808	0.065892	2	1	VLI010	274.388
70807	74584	1.97128	2.06436	3777	0.0930829	2	1	VLI067	405.767
29945	32497	0.871059	0.942313	2552	0.071254	3	1	VLI020	358.155
19422	25032	0.692163	0.839215	5610	0.147052	4	NAU002_noUDG.SG	VLI067	381.498
19965	22065	0.697678	0.764664	2100	0.066986	4	NAU002_noUDG.SG	VLI020	313.499
51309	54287	1.51464	1.59104	2978	0.076394	4	BOL003_noUDG.SG	PNL002	389.821
61272	63775	1.80197	1.89967	2503	0.097695	4	BOL003_noUDG.SG	VLI067	256.206
51662	54457	1.44636	1.52232	2795	0.0759599	5	BOL003_noUDG.SG	VLI016	367.957
21028	25493	0.666051	0.7654	4465	0.099349	5	1	VLI016	449.426
2304	4054	0.107769	0.176442	1750	0.068673	6	NAU002_noUDG.SG	VLI020	254.831
5643	8004	0.228311	0.301108	2361	0.072797	6	BOL003_noUDG.SG	VLI010	324.327
70677	73788	1.74972	1.86755	3111	0.117834	6	1	PNL002	264.015
4849	6969	0.203617	0.272307	2120	0.06869	6	1	OHR002	308.633
42031	45525	0.977418	1.0588	3494	0.081382	6	1	VLI067	429.333
28482	32741	0.866029	1.02062	4259	0.154591	7	NAU002_noUDG.SG	TRM003	275.501
17083	19567	0.58636	0.653602	2484	0.067242	7	BOL003_noUDG.SG	PNL002	369.412
15199	17631	0.535973	0.598998	2432	0.063025	7	BOL003_noUDG.SG	VLI016	385.879
10198	13770	0.39843	0.491514	3572	0.093084	7	1	TRM003	383.739
16645	20048	0.562084	0.653181	3403	0.091097	8	BOL003_noUDG.SG	PNL002	373.558
16561	20030	0.5547	0.651982	3469	0.097282	8	BOL003_noUDG.SG	OHR002	356.592
38731	40890	1.06268	1.12677	2159	0.0640869	8	1	TRM003	336.886
27795	33698	0.898222	1.04246	5903	0.144235	9	BOL003_noUDG.SG	PNL002	409.263
27823	30350	0.89952	0.976182	2527	0.076662	9	BOL003_noUDG.SG	TRM003	329.629
2284	4073	0.088159	0.150077	1789	0.061918	9	BOL003_noUDG.SG	OHR002	288.931
29320	31970	0.943144	1.00618	2650	0.063034	9	BOL003_noUDG.SG	VLI010	420.408
3596	5871	0.139047	0.204515	2275	0.065468	9	1	OHR002	347.498
10465	13003	0.394	0.457937	2538	0.063937	10	NAU002_noUDG.SG	TRM003	396.953
27107	29562	0.878928	0.940499	2455	0.061571	10	NAU002_noUDG.SG	TRM003	398.727
24744	29214	0.827781	0.92411	4470	0.096329	10	1	TRM003	464.035
4957	7127	0.189869	0.266926	2170	0.077057	10	1	OHR002	281.61
4439	8355	0.185425	0.29144	3916	0.106015	11	NAU002_noUDG.SG	TRM003	369.382
41747	44088	1.1321	1.19507	2341	0.0629719	11	NAU002_noUDG.SG	TRM003	371.753
19319	22937	0.606712	0.683939	3618	0.077227	11	BOL003_noUDG.SG	PNL002	468.489
4854	7332	0.23053	0.325431	2478	0.094901	12	NAU002_noUDG.SG	VLI010	261.114
47543	49382	1.44105	1.51201	1839	0.0709641	12	NAU002_noUDG.SG	VLI067	259.145
40551	45788	1.22769	1.37542	5237	0.147724	12	BOL003_noUDG.SG	TRM003	354.513
45159	49690	1.35507	1.52664	4531	0.17157	12	1	VLI016	264.091
7550	10056	0.330078	0.408255	2506	0.078177	12	1	VLI020	320.555
17901	20844	0.610152	0.686109	2943	0.075957	13	NAU002_noUDG.SG	PNL002	387.456
31580	33712	0.984661	1.06208	2132	0.07742	14	NAU002_noUDG.SG	VLI010	275.381
20593	25859	0.665754	0.798264	5266	0.13251	14	NAU002_noUDG.SG	VLI020	397.404
23987	27096	0.976679	1.0583	3109	0.0816199	15	1	VLI067	380.912
19021	21006	0.811624	0.8838	1985	0.072176	17	BOL003_noUDG.SG	VLI010	275.022
6944	9567	0.379937	0.479375	2623	0.099438	17	BOL003_noUDG.SG	VLI020	263.782
20362	22173	0.857538	0.929734	1811	0.072196	17	BOL003_noUDG.SG	VLI020	250.845
24496	26835	0.818576	0.889209	2339	0.070633	18	NAU002_noUDG.SG	VLI020	331.148
6255	7767	0.352112	0.414634	1512	0.062522	18	BOL003_noUDG.SG	VLI016	241.835
27743	29918	0.923044	1.00268	2175	0.079635	18	1	VLI010	273.121
2804	5475	0.16576	0.277836	2671	0.112076	20	BOL003_noUDG.SG	VLI010	238.32
67789	70094	2.16097	2.24446	2305	0.0834899	1	NAU002_noUDG.SG	RDV001	276.081
70416	74301	2.25492	2.36064	3885	0.105714	1	NAU002_noUDG.SG	KON004	367.501
6082	8060	0.338223	0.425236	1978	0.087013	1	BOL003_noUDG.SG	KON004	227.322
77454	80322	2.43238	2.49988	2868	0.0674901	1	BOL003_noUDG.SG	CAH005	424.951
58773	65504	1.9373	2.0916	6731	0.154296	1	1	CAH010	436.24
59051	64350	1.94312	2.06715	5299	0.124028	1	1	RDV001	427.242
33727	35934	1.14503	1.2115	2207	0.06647	1	1	KON004	332.029
78840	81729	2.4604	2.55065	2889	0.0902538	1	1	VLI071	320.097
43843	48714	1.27753	1.42571	4871	0.14818	2	BOL003_noUDG.SG	CAH005	328.722
69802	74590	1.94821	2.06438	4788	0.11617	2	1	RDV001	412.154
53420	57324	1.44	1.53322	3904	0.093224	3	NAU002_noUDG.SG	KON004	418.776
2052	3548	0.084735	0.149232	1496	0.064497	3	BOL003_noUDG.SG	CAH010	231.949
50295	53705	1.48927	1.57242	3410	0.0831571	4	BOL003_noUDG.SG	RDV001	410.067
60042	61898	1.76373	1.8254	1856	0.061674	4	BOL003_noUDG.SG	VLI071	300.937
48354	51428	1.42411	1.51633	3074	0.092222	4	BOL003_noUDG.SG	CAH005	333.326
57784	60460	1.69151	1.77271	2676	0.081201	4	1	CAH005	329.553
49609	52787	1.39225	1.47225	3178	0.0799991	5	BOL003_noUDG.SG	CAH010	397.255
51210	54251	1.42696	1.51578	3041	0.088817	5	BOL003_noUDG.SG	VLI071	342.389
29557	32481	0.916048	0.994168	2924	0.07812	5	1	RDV001	374.296
4264	5989	0.185912	0.250042	1725	0.06413	5	1	CAH005	268.985
21	5699	0.004512	0.229217	5678	0.224705	6	NAU002_noUDG.SG	RDV001	252.687
47689	51416	1.1232	1.20485	3727	0.081654	6	BOL003_noUDG.SG	VLI071	456.438
45625	47952	1.06128	1.13322	2327	0.071944	6	1	CAH010	323.446
40308	49732	0.928596	1.17862	9424	0.25002	6	1	VLI071	376.93
7832	10287	0.297387	0.364914	2455	0.067527	6	1	CAH005	363.558
23502	26985	0.755318	0.826093	3483	0.070775	7	NAU002_noUDG.SG	KON004	492.123
34061	39438	1.04476	1.18688	5377	0.142121	7	NAU002_noUDG.SG	KON004	378.339
9159	12273	0.367078	0.450468	3114	0.08339	7	BOL003_noUDG.SG	KON004	373.426
38658	40625	1.17	1.23233	1967	0.062332	7	1	CAH010	315.568
25904	28529	0.806377	0.866591	2625	0.060214	7	1	VLI071	435.945
54322	55739	1.59689	1.66124	1417	0.0643531	7	1	CAH005	220.191
1590	3428	0.062562	0.132456	1838	0.069894	9	BOL003_noUDG.SG	RDV001	262.97
38557	41413	1.17581	1.25715	2856	0.081342	9	1	RDV001	351.11
3134	5945	0.116159	0.208161	2811	0.092002	9	1	KON004	305.537
38747	41286	1.18437	1.24784	2539	0.0634681	10	NAU002_noUDG.SG	RDV001	400.043
27107	29562	0.878928	0.940499	2455	0.061571	10	NAU002_noUDG.SG	KON004	398.727
25339	29331	0.845521	0.930485	3992	0.084964	10	1	KON004	469.846
45694	47626	1.37161	1.44292	1932	0.071316	12	NAU002_noUDG.SG	VLI071	270.907
7172	9295	0.320785	0.385378	2123	0.064593	12	1	VLI071	328.673
8584	13373	0.380562	0.492516	4789	0.111954	14	BOL003_noUDG.SG	CAH010	427.765
15807	20954	0.558297	0.674316	5147	0.116019	14	BOL003_noUDG.SG	KON004	443.634
26894	28919	0.821625	0.887322	2025	0.065697	14	1	CAH010	308.233
16131	23050	0.759729	0.952734	6919	0.193005	15	NAU002_noUDG.SG	KON004	358.488
27122	29542	1.06332	1.17223	2420	0.108911	15	BOL003_noUDG.SG	CAH010	222.2
32267	33692	1.24273	1.30388	1425	0.061152	16	1	KON004	233.026
9292	11808	0.470354	0.540659	2516	0.070305	22	NAU002_noUDG.SG	VLI071	357.869
51871	54502	1.51401	1.57644	2631	0.062428	2	BOL003_noUDG.SG	pcw361_noUDG.SG	421.446
51273	53675	1.48388	1.55896	2402	0.075087	2	1	pcw361_noUDG.SG	319.896
30866	34993	0.968333	1.06272	4127	0.094386	7	NAU002_noUDG.SG	pcw361_noUDG.SG	437.247
38192	40774	1.1715	1.23167	2582	0.060169	10	BOL003_noUDG.SG	pcw361_noUDG.SG	429.125
70653	74716	2.26335	2.37159	4063	0.108243	1	NAU002_noUDG.SG	HAN004_noUDG.SG	375.359
32651	35283	1.11813	1.18986	2632	0.071725	1	BOL003_noUDG.SG	HAL001_noUDG.SG	366.957
67434	69281	2.14783	2.22129	1847	0.073456	1	BOL003_noUDG.SG	2	251.443
69924	72323	2.2384	2.3024	2399	0.0639951	1	BOL003_noUDG.SG	2	374.872
7963	10208	0.367778	0.437603	2245	0.069825	2	NAU002_noUDG.SG	HAN002_noUDG.SG	321.518
85817	87891	2.37444	2.44306	2074	0.068619	2	NAU002_noUDG.SG	DRO001	302.249
14535	17340	0.554208	0.628156	2805	0.073948	2	BOL003_noUDG.SG	I7279	379.32
16702	19277	0.610707	0.675033	2575	0.064326	2	BOL003_noUDG.SG	HAN004_noUDG.SG	400.305
31593	34142	0.954939	1.0207	2549	0.065762	2	1	VOR004_noUDG.SG	387.61
56342	60512	1.61432	1.70993	4170	0.095605	2	1	HAN002_noUDG.SG	436.17
36369	40840	1.08645	1.20523	4471	0.11878	2	1	HAN004_noUDG.SG	376.41
43790	47662	1.27676	1.38522	3872	0.108451	2	1	HAN004_noUDG.SG	357.028
6310	8158	0.320557	0.38133	1848	0.060773	2	1	DRO001	304.082
30983	36877	0.903242	1.07387	5894	0.170631	3	BOL003_noUDG.SG	HAN002_noUDG.SG	345.424
42653	46645	1.17968	1.28088	3992	0.101198	3	BOL003_noUDG.SG	HAN002_noUDG.SG	394.474
20800	28192	0.65988	0.82023	7392	0.16035	3	BOL003_noUDG.SG	2	460.992
12414	14413	0.440232	0.500576	1999	0.060344	3	BOL003_noUDG.SG	HAN004_noUDG.SG	331.267
5288	10045	0.216117	0.369175	4757	0.153058	3	BOL003_noUDG.SG	DRO001	310.797
6961	11193	0.284346	0.40162	4232	0.117274	3	1	HAN002_noUDG.SG	360.864
29179	31233	0.936075	1.00306	2054	0.06699	4	BOL003_noUDG.SG	VOR004_noUDG.SG	306.613
10728	13846	0.420996	0.537145	3118	0.116149	4	BOL003_noUDG.SG	2	268.448
7051	11516	0.279214	0.421347	4465	0.142133	5	NAU002_noUDG.SG	VOR004_noUDG.SG	314.142
53600	55642	1.4992	1.56636	2042	0.06716	5	NAU002_noUDG.SG	HAN004_noUDG.SG	304.05
24573	26459	0.734373	0.803441	1886	0.069068	5	BOL003_noUDG.SG	HAN004_noUDG.SG	273.064
31850	40640	0.778109	0.933376	8790	0.155267	6	NAU002_noUDG.SG	HAL001_noUDG.SG	566.122
38605	41961	0.903375	0.974047	3356	0.070672	6	NAU002_noUDG.SG	HAN002_noUDG.SG	474.87
40347	43524	0.929304	1.01316	3177	0.083861	6	1	I7279	378.841
44688	47700	1.04214	1.1233	3012	0.081159	6	1	I7279	371.123
41621	45904	0.96473	1.06878	4283	0.104045	6	1	DRO001	411.649
16612	26985	0.572527	0.826093	10373	0.253566	7	NAU002_noUDG.SG	VOR004_noUDG.SG	409.085
57725	59603	1.78932	1.87153	1878	0.082207	7	1	2	228.448
45732	50243	1.22455	1.34437	4511	0.119823	8	NAU002_noUDG.SG	DRO001	376.472
5139	6717	0.173679	0.234019	1578	0.06034	8	1	2	261.518
37126	39935	1.13651	1.21512	2809	0.078614	9	BOL003_noUDG.SG	I7279	357.316
10325	12996	0.359085	0.426494	2671	0.067409	9	1	HAN002_noUDG.SG	396.238
2039	11697	0.077596	0.390516	9658	0.31292	9	1	DRO001	308.641
27107	29562	0.878928	0.940499	2455	0.061571	10	NAU002_noUDG.SG	DRO001	398.727
24656	29214	0.826446	0.92411	4558	0.097664	10	1	DRO001	466.702
9554	12611	0.334645	0.440033	3057	0.105388	11	NAU002_noUDG.SG	HAN002_noUDG.SG	290.071
18190	23522	0.583612	0.701796	5332	0.118184	11	BOL003_noUDG.SG	VOR004_noUDG.SG	451.161
11651	14538	0.410204	0.472132	2887	0.061928	11	BOL003_noUDG.SG	DRO001	466.187
43631	46048	1.18243	1.26061	2417	0.078176	11	1	HAN002_noUDG.SG	309.174
2397	4468	0.113706	0.186083	2071	0.072377	11	1	I7279	286.141
4990	7686	0.236526	0.337093	2696	0.100567	12	NAU002_noUDG.SG	2	268.08
47537	49584	1.44101	1.5181	2047	0.07709	12	NAU002_noUDG.SG	DRO001	265.534
17074	20020	0.595137	0.656109	2946	0.060972	13	NAU002_noUDG.SG	HAN002_noUDG.SG	483.173
16276	19126	0.573587	0.635213	2850	0.061626	13	BOL003_noUDG.SG	HAN002_noUDG.SG	462.467
6672	8655	0.285092	0.345366	1983	0.060274	13	BOL003_noUDG.SG	I7279	328.998
10114	13278	0.402876	0.5167	3164	0.113824	13	1	HAN002_noUDG.SG	277.973
6780	10265	0.527705	0.612377	3485	0.084672	15	NAU002_noUDG.SG	HAL001_noUDG.SG	411.588
1716	3377	0.292106	0.362361	1661	0.070255	15	BOL003_noUDG.SG	I7279	236.424
26578	30010	1.03958	1.1945	3432	0.154914	15	BOL003_noUDG.SG	2	221.542
11205	13238	0.490851	0.579494	2033	0.088643	16	NAU002_noUDG.SG	VOR004_noUDG.SG	229.347
9316	10945	0.405773	0.479305	1629	0.073532	16	BOL003_noUDG.SG	2	221.536
13589	15955	0.644823	0.710036	2366	0.065213	17	NAU002_noUDG.SG	HAN002_noUDG.SG	362.811
30613	33383	1.04081	1.16302	2770	0.122204	18	1	2	226.67
11121	13237	0.441901	0.522733	2116	0.080832	21	NAU002_noUDG.SG	HAL001_noUDG.SG	261.778
7195	9347	0.308209	0.378546	2152	0.070337	21	1	VOR004_noUDG.SG	305.956
4645	7698	0.230394	0.32365	3053	0.093256	21	1	2	327.378
82680	84747	2.60673	2.68495	2067	0.0782192	1	NAU002_noUDG.SG	1	264.257
44614	47977	1.32377	1.40433	3363	0.0805651	2	NAU002_noUDG.SG	BOL003_noUDG.SG	417.426
91347	93563	2.58313	2.67208	2216	0.0889492	2	NAU002_noUDG.SG	BOL003_noUDG.SG	249.131
39334	42549	1.16947	1.24894	3215	0.0794691	2	NAU002_noUDG.SG	1	404.56
1834	3239	0.090104	0.15306	1405	0.062956	5	NAU002_noUDG.SG	1	223.172
12928	16151	0.510981	0.571233	3223	0.060252	13	NAU002_noUDG.SG	BOL003_noUDG.SG	534.92
13870	15760	0.591194	0.653656	1890	0.062462	16	NAU002_noUDG.SG	1	302.584
11734	13643	0.459121	0.544962	1909	0.085841	21	NAU002_noUDG.SG	BOL003_noUDG.SG	222.388
55436	59149	1.86634	1.94401	3713	0.077669	1	pcw041_noUDG.SG	Gyvakarai1_10bp_noUDG	478.054
43377	45508	1.2677	1.34381	2131	0.076107	2	pcw061_noUDG.SG	Gyvakarai1_10bp_noUDG	280
15920	18812	0.552381	0.61803	2892	0.065649	3	pcw070_noUDG.SG	Gyvakarai1_10bp_noUDG	440.524
46553	49958	1.27777	1.35618	3405	0.0784119	3	pcw041_noUDG.SG	Gyvakarai1_10bp_noUDG	434.245
55228	57959	1.47965	1.54859	2731	0.068939	3	pcw041_noUDG.SG	Gyvakarai1_10bp_noUDG	396.147
21240	24888	0.731919	0.834839	3648	0.10292	4	pcw061_noUDG.SG	Gyvakarai1_10bp_noUDG	354.45
13295	15917	0.522494	0.599892	2622	0.077398	4	pcw041_noUDG.SG	Gyvakarai1_10bp_noUDG	338.768
57783	61121	1.69148	1.79344	3338	0.101961	4	pcw041_noUDG.SG	Gyvakarai1_10bp_noUDG	327.38
8535	11884	0.323898	0.43524	3349	0.111342	5	pcw070_noUDG.SG	Gyvakarai1_10bp_noUDG	300.785
59343	61805	1.6338	1.70193	2462	0.068126	5	pcw061_noUDG.SG	Gyvakarai1_10bp_noUDG	361.389
42799	48866	1.28446	1.41815	6067	0.133691	7	pcw211_noUDG.SG	Gyvakarai1_10bp_noUDG	453.808
53619	55827	1.57558	1.666	2208	0.090418	7	pcw211_noUDG.SG	I13467	244.199
12780	14433	0.421758	0.482072	1653	0.060314	9	pcw041_noUDG.SG	I13467	274.066
51895	55230	1.52999	1.66082	3335	0.130828	10	pcw211_noUDG.SG	Gyvakarai1_10bp_noUDG	254.915
41356	45016	1.24863	1.32731	3660	0.07868	10	pcw061_noUDG.SG	Gyvakarai1_10bp_noUDG	465.175
52809	54590	1.5124	1.58217	1781	0.0697739	11	pcw211_noUDG.SG	Gyvakarai1_10bp_noUDG	255.253
22647	24888	0.673552	0.734727	2241	0.061175	11	pcw041_noUDG.SG	I13467	366.326
16290	19892	0.568517	0.643883	3602	0.075366	14	pcw041_noUDG.SG	I13467	477.935
29761	31414	0.99678	1.06944	1653	0.072661	18	pcw041_noUDG.SG	Gyvakarai1_10bp_noUDG	227.495
18333	21923	0.63147	0.753696	3590	0.122226	20	pcw211_noUDG.SG	Gyvakarai1_10bp_noUDG	293.718
76306	78936	2.40325	2.46467	2630	0.0614278	1	pcw070_noUDG.SG	I0104	428.145
79994	82637	2.20102	2.27361	2643	0.0725811	2	pcw061_noUDG.SG	I0104	364.145
66343	68719	1.84885	1.92913	2376	0.080282	2	pcw041_noUDG.SG	I0104	295.957
42017	44266	1.23027	1.30152	2249	0.0712529	2	pcw041_noUDG.SG	I7209	315.636
11274	14607	0.406555	0.511494	3333	0.104939	3	pcw070_noUDG.SG	I0104	317.613
30148	34832	0.930833	1.04818	4684	0.117346	5	pcw061_noUDG.SG	I0104	399.161
72301	73738	1.80509	1.86585	1437	0.060758	6	pcw211_noUDG.SG	I0104	236.512
24736	27800	0.745855	0.812948	3064	0.067093	8	pcw041_noUDG.SG	I0104	456.679
34246	36673	1.0514	1.11256	2427	0.061168	9	pcw061_noUDG.SG	I7209	396.776
115	1637	0.003194	0.066363	1522	0.063169	9	pcw041_noUDG.SG	I7209	240.941
37597	40779	1.15521	1.23176	3182	0.07655	10	pcw061_noUDG.SG	I0104	415.676
39090	43281	1.07449	1.17018	4191	0.095698	11	pcw070_noUDG.SG	I7209	437.94
37708	40509	1.15627	1.22711	2801	0.070848	12	pcw041_noUDG.SG	I7209	395.353
27703	31355	0.838761	0.978099	3652	0.139338	14	pcw211_noUDG.SG	I0104	262.096
29864	33991	0.923586	1.07754	4127	0.153952	14	pcw211_noUDG.SG	I7209	268.071
3533	6194	0.208372	0.324898	2661	0.116526	14	pcw061_noUDG.SG	I0104	228.361
29462	31816	0.907687	0.991225	2354	0.083538	14	pcw061_noUDG.SG	I0104	281.788
5209	6916	0.463873	0.533729	1707	0.069856	15	pcw041_noUDG.SG	I7209	244.36
5349	7232	0.271167	0.33588	1883	0.064713	20	pcw211_noUDG.SG	I7209	290.977
19808	22141	0.679884	0.762032	2333	0.082148	20	pcw061_noUDG.SG	I7209	284
19924	22141	0.685327	0.762032	2217	0.076705	20	pcw041_noUDG.SG	I7209	289.029
22313	23980	0.77351	0.833986	1667	0.060476	20	pcw041_noUDG.SG	I7209	275.647
6046	8258	0.278594	0.343738	2212	0.065144	21	pcw041_noUDG.SG	I7209	339.555
[truncated: 407 more rows]

## Sheet: Supplementary Table 3
Table 1
Supplementary Table 3: Detected IBD for individuals from UK
Start	End	StartM	EndM	length	lengthM	ch	StartBP	EndBP	iid1	iid2
46635	47120	1.49614	1.57167	485	0.0755219	1	119893928	146693429	ATP_PSN_91	ATP_PSN_417
24072	26810	0.887685	0.974089	2738	0.086404	1	61412131	67216697	ATP_PSN_91	ATP_PSN_1217
46801	47120	1.50057	1.57167	319	0.071092	1	120286945	146693429	ATP_PSN_91	ATP_PSN_946
46824	47198	1.50106	1.57212	374	0.071056	1	120323506	146883384	ATP_PSN_91	ATP_PSN_873
46576	47226	1.49456	1.57246	650	0.077894	1	119787542	146956313	ATP_PSN_91	ATP_PSN_128
46762	47277	1.49998	1.57415	515	0.07417	1	120200843	147051892	ATP_PSN_91	ATP_PSN_510
46556	47226	1.49433	1.57246	670	0.078126	1	119761038	146956313	ATP_PSN_91	ATP_PSN_177
46819	47484	1.50104	1.61276	665	0.111722	1	120318021	149738019	ATP_PSN_91	ATP_PSN_28
45755	47019	1.48189	1.5497	1264	0.067808	1	117721545	145707057	ATP_PSN_91	ATP_PSN_404
46797	47332	1.50054	1.57515	535	0.074609	1	120280554	147154297	ATP_PSN_91	ATP_PSN_950
46800	47120	1.50055	1.57167	320	0.071112	1	120284988	146693429	ATP_PSN_91	OAI009
46879	47226	1.50332	1.57246	347	0.0691381	1	120435771	146956313	ATP_PSN_91	I20680
46824	47120	1.50106	1.57167	296	0.070605	1	120323506	146693429	ATP_PSN_91	I17274
45930	47264	1.48742	1.57375	1334	0.0863329	1	118139540	147024047	ATP_PSN_91	I20649
46797	47226	1.50054	1.57246	429	0.0719171	1	120280554	146956313	ATP_PSN_91	I17271
46885	47226	1.50385	1.57246	341	0.068608	1	120451190	146956313	ATP_PSN_91	55
2911	4262	0.175353	0.236684	1351	0.061331	1	7519264	11322156	ATP_PSN_91	15
46762	47449	1.49998	1.57765	687	0.077672	1	120200843	147381558	ATP_PSN_91	41
46922	47120	1.50828	1.57167	198	0.063382	1	121164607	146693429	ATP_PSN_91	I0766
46019	47226	1.48838	1.57246	1207	0.0840729	1	118282675	146956313	ATP_PSN_91	I17268
46819	47196	1.50104	1.5721	377	0.0710559	1	120318021	146858964	ATP_PSN_91	I14535
46797	47226	1.50054	1.57246	429	0.0719171	1	120280554	146956313	ATP_PSN_91	14
84296	85789	2.64585	2.70837	1493	0.06252	1	238470945	241259862	ATP_PSN_91	16
46652	47324	1.49665	1.5751	672	0.078447	1	119916426	147137368	ATP_PSN_91	I20679
46797	47196	1.50054	1.5721	399	0.071558	1	120280554	146858964	ATP_PSN_91	9
46657	47740	1.49667	1.62092	1083	0.124251	1	119923531	150951857	ATP_PSN_91	HAD014
46937	47700	1.548	1.62082	763	0.072827	1	145383170	150743492	ATP_PSN_91	I14538
46639	47226	1.49645	1.57246	587	0.07601	1	119901327	146956313	ATP_PSN_91	I20646
46880	47226	1.50384	1.57246	346	0.0686181	1	120437718	146956313	ATP_PSN_91	I20677
46801	47227	1.50057	1.57249	426	0.0719171	1	120286945	146964025	ATP_PSN_91	52
46922	47232	1.50828	1.57253	310	0.064249	1	121164607	146970932	ATP_PSN_91	HAD001
46635	47227	1.49614	1.57249	592	0.076347	1	119893928	146964025	ATP_PSN_91	8
46878	47417	1.50316	1.5765	539	0.073348	1	120435163	147310327	ATP_PSN_91	OAI013
46555	47226	1.49432	1.57246	671	0.078138	1	119751002	146956313	ATP_PSN_91	43
46797	47232	1.50054	1.57253	435	0.0719941	1	120280554	146970932	ATP_PSN_91	HAD018
46797	47332	1.50054	1.57515	535	0.074609	1	120280554	147154297	ATP_PSN_91	I20674
46800	47226	1.50055	1.57246	426	0.071902	1	120284988	146956313	ATP_PSN_91	I20652
46880	47227	1.50384	1.57249	347	0.0686531	1	120437718	146964025	ATP_PSN_91	POH003
46797	47226	1.50054	1.57246	429	0.0719171	1	120280554	146956313	ATP_PSN_91	OAI010
46824	47410	1.50106	1.57649	586	0.0754241	1	120323506	147296184	ATP_PSN_91	I20661
46853	47232	1.50285	1.57253	379	0.069681	1	120350309	146970932	ATP_PSN_91	SED017
46762	47192	1.49998	1.57209	430	0.072116	1	120200843	146849143	ATP_PSN_91	POH006
46993	47700	1.54961	1.62082	707	0.071215	1	145585317	150743492	ATP_PSN_91	I14533
46879	47117	1.50332	1.57165	238	0.0683351	1	120435771	146687913	ATP_PSN_91	POH004
46774	47252	1.50004	1.57354	478	0.073494	1	120224469	147004811	ATP_PSN_127	ATP_PSN_412
46801	47378	1.50057	1.57615	577	0.0755711	1	120286945	147241723	ATP_PSN_127	ATP_PSN_1271
46797	47120	1.50054	1.57167	323	0.0711271	1	120280554	146693429	ATP_PSN_127	ATP_PSN_969
46965	47695	1.54833	1.62082	730	0.072486	1	145532549	150715782	ATP_PSN_127	ATP_PSN_520
45755	46963	1.48189	1.54823	1208	0.066334	1	117721545	145520357	ATP_PSN_127	ATP_PSN_719
46823	47242	1.50106	1.57272	419	0.0716599	1	120322961	146984463	ATP_PSN_127	ATP_PSN_128
46768	47349	1.50002	1.57584	581	0.075824	1	120217081	147208401	ATP_PSN_127	ATP_PSN_931
46853	47245	1.50285	1.57276	392	0.0699091	1	120350309	146994190	ATP_PSN_127	ATP_PSN_510
46853	47243	1.50285	1.57273	390	0.069878	1	120350309	146988552	ATP_PSN_127	ATP_PSN_28
46853	47243	1.50285	1.57273	390	0.069878	1	120350309	146988552	ATP_PSN_127	ATP_PSN_306
3714	5034	0.209436	0.287236	1320	0.0778	1	9506275	13915681	ATP_PSN_127	I17271
25098	28418	0.930209	1.01784	3320	0.0876331	1	63632518	71369366	ATP_PSN_127	HAD009
46801	47196	1.50057	1.5721	395	0.071523	1	120286945	146858964	ATP_PSN_127	I14535
82492	83765	2.55687	2.62567	1273	0.0687921	1	234797002	237395907	ATP_PSN_127	I11590
74664	77246	2.35512	2.41885	2582	0.0637259	1	217351406	223644406	ATP_PSN_127	I3037
46773	47273	1.50002	1.57388	500	0.0738541	1	120222582	147043542	ATP_PSN_127	9
46988	47484	1.54956	1.61276	496	0.0632011	1	145564518	149738019	ATP_PSN_127	I20677
46652	47226	1.49665	1.57246	574	0.075803	1	119916426	146956313	ATP_PSN_127	POH008
82646	83900	2.56461	2.63256	1254	0.067945	1	235044007	237640920	ATP_PSN_127	56
46823	47378	1.50106	1.57615	555	0.075086	1	120322961	147241723	ATP_PSN_127	I20674
65579	67794	2.08174	2.14387	2215	0.0621319	1	196030356	202153583	ATP_PSN_127	I20674
47453	49149	1.59331	1.65523	1696	0.061921	1	147743035	154808287	ATP_PSN_127	I3044
46823	47561	1.50106	1.61945	738	0.118394	1	120322961	150134735	ATP_PSN_127	I14533
46763	47242	1.49999	1.57272	479	0.072732	1	120202298	146984463	ATP_PSN_937	ATP_PSN_264
46764	47234	1.50001	1.57267	470	0.072664	1	120208472	146976402	ATP_PSN_937	ATP_PSN_1271
46819	47640	1.50104	1.62025	821	0.119208	1	120318021	150478623	ATP_PSN_937	ATP_PSN_332
45799	47031	1.48369	1.55003	1232	0.066348	1	117796932	145745492	ATP_PSN_937	ATP_PSN_751
46221	47242	1.49132	1.57272	1021	0.081399	1	118883973	146984463	ATP_PSN_937	ATP_PSN_409
46819	47341	1.50104	1.57551	522	0.0744669	1	120318021	147175820	ATP_PSN_937	ATP_PSN_881
46563	47332	1.49444	1.57515	769	0.080704	1	119768519	147154297	ATP_PSN_937	ATP_PSN_62
46996	47740	1.54966	1.62092	744	0.071259	1	145597501	150951857	ATP_PSN_937	ATP_PSN_909
46822	47324	1.50105	1.5751	502	0.074047	1	120322054	147137368	ATP_PSN_937	ATP_PSN_905
46576	47195	1.49456	1.5721	619	0.077534	1	119787542	146857197	ATP_PSN_937	ATP_PSN_923
46563	47241	1.49444	1.57272	678	0.078271	1	119768519	146982884	ATP_PSN_937	ATP_PSN_85
81820	83448	2.53157	2.60964	1628	0.0780711	1	233735468	236853167	ATP_PSN_937	ATP_PSN_28
45933	47020	1.48743	1.54971	1087	0.062277	1	118142444	145711675	ATP_PSN_937	ATP_PSN_47
46563	47472	1.49444	1.59366	909	0.0992169	1	119768519	147826658	ATP_PSN_937	ATP_PSN_90
46881	47195	1.50385	1.5721	314	0.068251	1	120437884	146857197	ATP_PSN_937	ATP_PSN_511
46193	47334	1.49081	1.57517	1141	0.084361	1	118841141	147162445	ATP_PSN_937	SED008
46739	47740	1.49889	1.62092	1001	0.122026	1	120131597	150951857	ATP_PSN_937	13
46823	47342	1.50106	1.57552	519	0.074458	1	120322961	147184498	ATP_PSN_937	25
46200	47173	1.4912	1.57198	973	0.0807841	1	118854698	146812058	ATP_PSN_937	42
46823	47416	1.50106	1.5765	593	0.0754399	1	120322961	147309443	ATP_PSN_937	HAD009
45602	47337	1.47775	1.57545	1735	0.097703	1	117474146	147165378	ATP_PSN_937	HAD007
46762	47193	1.49998	1.5721	431	0.072118	1	120200843	146854836	ATP_PSN_937	41
4193	5186	0.235084	0.295126	993	0.060042	1	11031607	14193271	ATP_PSN_937	OAI011
46922	47342	1.50828	1.57552	420	0.0672331	1	121164607	147184498	ATP_PSN_937	I0766
46853	47243	1.50285	1.57273	390	0.069878	1	120350309	146988552	ATP_PSN_937	14
46987	47568	1.54955	1.61949	581	0.069934	1	145561594	150153950	ATP_PSN_937	I20679
46794	47195	1.50043	1.5721	401	0.071664	1	120275063	146857197	ATP_PSN_937	HAD012
46761	47335	1.49985	1.57519	574	0.075343	1	120197685	147163327	ATP_PSN_937	SED004
46764	47263	1.50001	1.57374	499	0.073736	1	120208472	147023894	ATP_PSN_937	I14538
46880	47241	1.50384	1.57272	361	0.0688771	1	120437718	146982884	ATP_PSN_937	I20640
46796	47342	1.50053	1.57552	546	0.0749861	1	120278487	147184498	ATP_PSN_937	I20671
46763	47342	1.49999	1.57552	579	0.0755301	1	120202298	147184498	ATP_PSN_937	POH005
46642	47332	1.49649	1.57515	690	0.078656	1	119905493	147154297	ATP_PSN_937	28
46853	47226	1.50285	1.57246	373	0.069604	1	120350309	146956313	ATP_PSN_937	OAI003
45693	47958	1.48001	1.62583	2265	0.145814	1	117596441	151793174	ATP_PSN_937	HAD001
46706	47334	1.49773	1.57517	628	0.0774449	1	120023450	147162445	ATP_PSN_937	45
46987	47617	1.54955	1.62018	630	0.070627	1	145561594	150363261	ATP_PSN_937	8
46716	47342	1.49775	1.57552	626	0.0777651	1	120051446	147184498	ATP_PSN_937	I17270
46698	47334	1.49732	1.57517	636	0.077848	1	120008136	147162445	ATP_PSN_937	EAS004
46703	47332	1.49762	1.57515	629	0.077531	1	120017900	147154297	ATP_PSN_937	OAI008
46009	46981	1.48807	1.54837	972	0.0603011	1	118251723	145547963	ATP_PSN_937	I14534
46823	47342	1.50106	1.57552	519	0.074458	1	120322961	147184498	ATP_PSN_937	SED003
46880	47453	1.50384	1.57852	573	0.0746861	1	120437718	147387781	ATP_PSN_937	10
46762	47195	1.49998	1.5721	433	0.072119	1	120200843	146857197	ATP_PSN_937	OAI013
46823	47342	1.50106	1.57552	519	0.074458	1	120322961	147184498	ATP_PSN_937	OAI012
46801	47342	1.50057	1.57552	541	0.0749431	1	120286945	147184498	ATP_PSN_937	HAD004
46745	47241	1.49894	1.57272	496	0.073771	1	120145883	146982884	ATP_PSN_937	43
45693	48010	1.48001	1.62684	2317	0.146829	1	117596441	151939567	ATP_PSN_937	HAD018
46853	47342	1.50285	1.57552	489	0.0726651	1	120350309	147184498	ATP_PSN_937	HAD016
46922	47335	1.50828	1.57519	413	0.066905	1	121164607	147163327	ATP_PSN_937	I17275
46763	47472	1.49999	1.59366	709	0.0936739	1	120202298	147826658	ATP_PSN_937	I17276
46702	47226	1.49738	1.57246	524	0.075075	1	120014607	146956313	ATP_PSN_937	I3044
46922	47243	1.50828	1.57273	321	0.064446	1	121164607	146988552	ATP_PSN_937	I20656
46819	47190	1.50104	1.57207	371	0.0710299	1	120318021	146838175	ATP_PSN_495	ATP_PSN_36
46755	47274	1.49955	1.57389	519	0.0743409	1	120177454	147048600	ATP_PSN_495	ATP_PSN_412
46922	47226	1.50828	1.57246	304	0.064172	1	121164607	146956313	ATP_PSN_495	ATP_PSN_1271
46880	47190	1.50384	1.57207	310	0.068233	1	120437718	146838175	ATP_PSN_495	ATP_PSN_969
46820	47365	1.50104	1.57601	545	0.0749689	1	120318231	147226791	ATP_PSN_495	ATP_PSN_702
4044	5160	0.220232	0.293294	1116	0.073062	1	10739255	14150992	ATP_PSN_495	ATP_PSN_881
46819	47226	1.50104	1.57246	407	0.0714149	1	120318021	146956313	ATP_PSN_495	ATP_PSN_905
46819	47120	1.50104	1.57167	301	0.0706249	1	120318021	146693429	ATP_PSN_495	ATP_PSN_514
46754	47332	1.49953	1.57515	578	0.0756149	1	120175342	147154297	ATP_PSN_495	ATP_PSN_923
46853	47120	1.50285	1.57167	267	0.068814	1	120350309	146693429	ATP_PSN_495	ATP_PSN_28
46754	48475	1.49953	1.6321	1721	0.13257	1	120175342	152982623	ATP_PSN_495	ATP_PSN_306
46922	47190	1.50828	1.57207	268	0.063787	1	121164607	146838175	ATP_PSN_495	ATP_PSN_730
46801	47120	1.50057	1.57167	319	0.071092	1	120286945	146693429	ATP_PSN_495	ATP_PSN_90
46987	47694	1.54955	1.62081	707	0.071259	1	145561594	150696427	ATP_PSN_495	ATP_PSN_511
46819	47190	1.50104	1.57207	371	0.0710299	1	120318021	146838175	ATP_PSN_495	50
46880	47190	1.50384	1.57207	310	0.068233	1	120437718	146838175	ATP_PSN_495	HAD008
46801	47345	1.50057	1.57579	544	0.075213	1	120286945	147196934	ATP_PSN_495	5
46650	47120	1.49662	1.57167	470	0.075042	1	119913824	146693429	ATP_PSN_495	42
46852	47227	1.50279	1.57249	375	0.069705	1	120350073	146964025	ATP_PSN_495	7
45813	47031	1.4843	1.55003	1218	0.065731	1	117818497	145745492	ATP_PSN_495	OAI006
46823	47226	1.50106	1.57246	403	0.0713969	1	120322961	146956313	ATP_PSN_495	HAD007
4100	5172	0.227855	0.293916	1072	0.066061	1	10864916	14164286	ATP_PSN_495	I0766
46922	47226	1.50828	1.57246	304	0.064172	1	121164607	146956313	ATP_PSN_495	I0766
46852	47214	1.50279	1.57245	362	0.0696609	1	120350073	146927201	ATP_PSN_495	14
46820	47226	1.50104	1.57246	406	0.071414	1	120318231	146956313	ATP_PSN_495	20
46796	47190	1.50053	1.57207	394	0.07154	1	120278487	146838175	ATP_PSN_495	9
46987	47856	1.54955	1.62328	869	0.0737289	1	145561594	151438872	ATP_PSN_495	I16509
46453	47190	1.49392	1.57207	737	0.0781499	1	119478611	146838175	ATP_PSN_495	POH005
46746	47191	1.49907	1.57208	445	0.0730189	1	120154603	146842342	ATP_PSN_495	I17273
46822	47191	1.50105	1.57208	369	0.071031	1	120322054	146842342	ATP_PSN_495	45
46740	47120	1.49891	1.57167	380	0.072752	1	120138083	146693429	ATP_PSN_495	OAI007
46821	47453	1.50105	1.57852	632	0.077476	1	120320995	147387781	ATP_PSN_495	SED003
46796	47335	1.50053	1.57519	539	0.074658	1	120278487	147163327	ATP_PSN_495	OAI013
46759	47226	1.49967	1.57246	467	0.072782	1	120188180	146956313	ATP_PSN_495	HAD004
45962	47226	1.48776	1.57246	1264	0.084697	1	118189519	146956313	ATP_PSN_495	43
46650	47190	1.49662	1.57207	540	0.075447	1	119913824	146838175	ATP_PSN_495	56
46755	47568	1.49955	1.61949	813	0.119933	1	120177454	150153950	ATP_PSN_495	I20674
46932	48881	1.53757	1.64332	1949	0.105754	1	144612613	154252860	ATP_PSN_495	I20641
46739	47215	1.49889	1.57245	476	0.073559	1	120131597	146927395	ATP_PSN_495	POH003
46823	47190	1.50106	1.57207	367	0.0710119	1	120322961	146838175	ATP_PSN_495	I20658
46880	47166	1.50384	1.57188	286	0.068047	1	120437718	146767770	ATP_PSN_495	HAD005
46747	47226	1.49913	1.57246	479	0.073323	1	120160789	146956313	ATP_PSN_495	OAI010
46853	47190	1.50285	1.57207	337	0.069219	1	120350309	146838175	ATP_PSN_495	ELY006
46821	47120	1.50105	1.57167	299	0.070618	1	120320995	146693429	ATP_PSN_495	I20661
46767	47120	1.50002	1.57167	353	0.071647	1	120216287	146693429	ATP_PSN_36	ATP_PSN_78
46498	47243	1.49413	1.57273	745	0.078601	1	119559826	146988552	ATP_PSN_36	ATP_PSN_952
46823	47060	1.50106	1.57145	237	0.0703939	1	120322961	146591502	ATP_PSN_36	ATP_PSN_190
46823	47227	1.50106	1.57249	404	0.071432	1	120322961	146964025	ATP_PSN_36	ATP_PSN_68
46375	47277	1.49319	1.57415	902	0.080954	1	119316263	147051892	ATP_PSN_36	ATP_PSN_751
46820	47243	1.50104	1.57273	423	0.0716879	1	120318231	146988552	ATP_PSN_36	ATP_PSN_969
46936	48070	1.54174	1.62726	1134	0.085516	1	145066917	152085900	ATP_PSN_36	ATP_PSN_57
46880	47244	1.50384	1.57274	364	0.0689061	1	120437718	146992993	ATP_PSN_36	ATP_PSN_957
3701	4979	0.209171	0.284543	1278	0.075372	1	9489972	13827439	ATP_PSN_36	ATP_PSN_702
46753	47243	1.49925	1.57273	490	0.073481	1	120169052	146988552	ATP_PSN_36	ATP_PSN_702
46880	47289	1.50384	1.57484	409	0.0710031	1	120437718	147077283	ATP_PSN_36	ATP_PSN_116
46764	47047	1.50001	1.5713	283	0.071298	1	120208472	146566324	ATP_PSN_36	ATP_PSN_719
7275	8780	0.387695	0.45228	1505	0.064585	1	18527267	21593773	ATP_PSN_36	ATP_PSN_741
46739	47201	1.49889	1.57229	462	0.0733931	1	120131597	146893373	ATP_PSN_36	ATP_PSN_909
46528	47448	1.49418	1.57735	920	0.083165	1	119619448	147379367	ATP_PSN_36	ATP_PSN_905
46563	47190	1.49444	1.57207	627	0.0776269	1	119768519	146838175	ATP_PSN_36	ATP_PSN_923
46767	47160	1.50002	1.57186	393	0.071838	1	120216287	146762284	ATP_PSN_36	ATP_PSN_911
46763	47120	1.49999	1.57167	357	0.071679	1	120202298	146693429	ATP_PSN_36	ATP_PSN_28
46020	47031	1.4884	1.55003	1011	0.061638	1	118289784	145745492	ATP_PSN_36	ATP_PSN_880
46853	47244	1.50285	1.57274	391	0.069892	1	120350309	146992993	ATP_PSN_36	ATP_PSN_730
82599	83825	2.56317	2.6293	1226	0.0661311	1	234962081	237527300	ATP_PSN_36	ATP_PSN_47
46819	47243	1.50104	1.57273	424	0.0716889	1	120318021	146988552	ATP_PSN_36	HAD010
46055	47245	1.48863	1.57276	1190	0.0841321	1	118360910	146994190	ATP_PSN_36	50
46819	47274	1.50104	1.57389	455	0.0728539	1	120318021	147048600	ATP_PSN_36	HAD008
46880	47173	1.50384	1.57198	293	0.0681461	1	120437718	146812058	ATP_PSN_36	I14542
46767	47245	1.50002	1.57276	478	0.0727421	1	120216287	146994190	ATP_PSN_36	5
46987	47831	1.54955	1.62255	844	0.0729929	1	145561594	151340121	ATP_PSN_36	25
46585	47120	1.4952	1.57167	535	0.076463	1	119812129	146693429	ATP_PSN_36	2
46819	47120	1.50104	1.57167	301	0.0706249	1	120318021	146693429	ATP_PSN_36	42
46563	47247	1.49444	1.57287	684	0.078428	1	119768519	146997245	ATP_PSN_36	15
46819	47741	1.50104	1.62092	922	0.119879	1	120318021	150956128	ATP_PSN_36	7
46767	47243	1.50002	1.57273	476	0.072711	1	120216287	146988552	ATP_PSN_36	1
46636	47120	1.49635	1.57167	484	0.075315	1	119895221	146693429	ATP_PSN_36	37
46018	47031	1.48838	1.55003	1013	0.061654	1	118281822	145745492	ATP_PSN_36	SED013
46798	47243	1.50055	1.57273	445	0.0721849	1	120282232	146988552	ATP_PSN_36	OAI011
46767	47276	1.50002	1.57399	509	0.073974	1	120216287	147051493	ATP_PSN_36	I0766
46798	47122	1.50055	1.5717	324	0.071157	1	120282232	146694456	ATP_PSN_36	I14535
46819	47273	1.50104	1.57388	454	0.072837	1	120318021	147043542	ATP_PSN_36	14
46805	47244	1.50058	1.57274	439	0.072163	1	120289617	146992993	ATP_PSN_36	20
46739	47198	1.49889	1.57212	459	0.073225	1	120131597	146883384	ATP_PSN_36	40
46767	47265	1.50002	1.57379	498	0.0737691	1	120216287	147024642	ATP_PSN_36	I14538
46819	47120	1.50104	1.57167	301	0.0706249	1	120318021	146693429	ATP_PSN_36	I14541
46739	47241	1.49889	1.57272	502	0.0738231	1	120131597	146982884	ATP_PSN_36	OAI015
46986	47943	1.54952	1.6256	957	0.0760721	1	145561169	151778899	ATP_PSN_36	11
46558	47647	1.49443	1.62031	1089	0.125878	1	119765445	150506478	ATP_PSN_36	28
46739	47232	1.49889	1.57253	493	0.0736411	1	120131597	146970932	ATP_PSN_36	I17273
46706	47120	1.49773	1.57167	414	0.073939	1	120023450	146693429	ATP_PSN_36	52
787	2418	0.085118	0.161298	1631	0.07618	1	3630476	6494399	ATP_PSN_36	ELY001
46601	47557	1.4956	1.61943	956	0.12383	1	119842842	150115974	ATP_PSN_36	HAD003
46819	47453	1.50104	1.57852	634	0.0774829	1	120318021	147387781	ATP_PSN_36	45
45964	47020	1.48776	1.54971	1056	0.061944	1	118190663	145711675	ATP_PSN_36	I20655
46767	47448	1.50002	1.57735	681	0.0773261	1	120216287	147379367	ATP_PSN_36	EAS004
46644	47234	1.49651	1.57267	590	0.076162	1	119907472	146976402	ATP_PSN_36	I20644
46819	47190	1.50104	1.57207	371	0.0710299	1	120318021	146838175	ATP_PSN_36	OAI013
46819	47244	1.50104	1.57274	425	0.071703	1	120318021	146992993	ATP_PSN_36	HAD002
46987	47488	1.54955	1.61834	501	0.0687829	1	145561594	149818561	ATP_PSN_36	43
46767	47448	1.50002	1.57735	681	0.0773261	1	120216287	147379367	ATP_PSN_36	12
46819	47568	1.50104	1.61949	749	0.118446	1	120318021	150153950	ATP_PSN_36	4
83	1016	0.032153	0.096653	933	0.0645	1	1462766	4133096	ATP_PSN_36	56
46794	47243	1.50043	1.57273	449	0.0722979	1	120275063	146988552	ATP_PSN_36	56
46200	47190	1.4912	1.57207	990	0.080871	1	118854698	146838175	ATP_PSN_36	I20674
46819	47289	1.50104	1.57484	470	0.0738	1	120318021	147077283	ATP_PSN_36	I17275
46764	47243	1.50001	1.57273	479	0.0727249	1	120208472	146988552	ATP_PSN_36	49
46819	47332	1.50104	1.57515	513	0.0741069	1	120318021	147154297	ATP_PSN_36	73
3682	4887	0.206235	0.26911	1205	0.062875	1	9427842	12769239	ATP_PSN_36	I20658
46739	47268	1.49889	1.57385	529	0.07496	1	120131597	147031323	ATP_PSN_36	I20658
46821	47242	1.50105	1.57272	421	0.071671	1	120320995	146984463	ATP_PSN_36	OAI005
46823	47165	1.50106	1.57188	342	0.07082	1	120322961	146767353	ATP_PSN_36	HAD005
46754	47120	1.49953	1.57167	366	0.0721329	1	120175342	146693429	ATP_PSN_36	I14533
46806	47226	1.50059	1.57246	420	0.0718679	1	120292279	146956313	ATP_PSN_36	POH004
46767	47056	1.50002	1.57144	289	0.071418	1	120216287	146582447	ATP_PSN_36	ELY003
46855	47249	1.50285	1.57313	394	0.070271	1	120353364	146999893	ATP_PSN_357	ATP_PSN_50
72650	75953	2.29314	2.38561	3303	0.0924649	1	213031158	220111743	ATP_PSN_357	ATP_PSN_969
46052	47365	1.48861	1.57601	1313	0.087402	1	118355412	147226791	ATP_PSN_357	ATP_PSN_702
46937	47866	1.548	1.62376	929	0.07576	1	145383170	151499824	ATP_PSN_357	ATP_PSN_510
46655	47242	1.49667	1.57272	587	0.076053	1	119922814	146984463	ATP_PSN_357	ATP_PSN_177
46996	47856	1.54966	1.62328	860	0.0736229	1	145597501	151438872	ATP_PSN_357	OAI009
46880	47330	1.50384	1.57514	450	0.0713011	1	120437718	147148304	ATP_PSN_357	50
46880	47242	1.50384	1.57272	362	0.068881	1	120437718	146984463	ATP_PSN_357	HAD008
45930	47332	1.48742	1.57515	1402	0.0877299	1	118139540	147154297	ATP_PSN_357	18
46739	47120	1.49889	1.57167	381	0.0727741	1	120131597	146693429	ATP_PSN_357	2
46879	47227	1.50332	1.57249	348	0.0691731	1	120435771	146964025	ATP_PSN_357	I20649
45861	47332	1.48461	1.57515	1471	0.0905399	1	117919698	147154297	ATP_PSN_357	42
46563	47242	1.49444	1.57272	679	0.078275	1	119768519	146984463	ATP_PSN_357	15
46922	47342	1.50828	1.57552	420	0.0672331	1	121164607	147184498	ATP_PSN_357	1
46017	47031	1.48837	1.55003	1014	0.061661	1	118279908	145745492	ATP_PSN_357	I14535
45938	47123	1.48744	1.5717	1185	0.0842609	1	118143948	146694571	ATP_PSN_357	I11589
46994	47617	1.54961	1.62018	623	0.0705661	1	145586741	150363261	ATP_PSN_357	16
46763	47247	1.49999	1.57287	484	0.072885	1	120202298	146997245	ATP_PSN_357	20
46652	47247	1.49665	1.57287	595	0.0762191	1	119916426	146997245	ATP_PSN_357	29
46806	47472	1.50059	1.59366	666	0.0930729	1	120292279	147826658	ATP_PSN_357	I20668
46641	47227	1.49647	1.57249	586	0.0760181	1	119903115	146964025	ATP_PSN_357	POH007
46739	47866	1.49889	1.62376	1127	0.124865	1	120131597	151499824	ATP_PSN_357	OAI015
46808	47472	1.50059	1.59366	664	0.0930699	1	120293169	147826658	ATP_PSN_357	66
46819	47226	1.50104	1.57246	407	0.0714149	1	120318021	146956313	ATP_PSN_357	I20670
46845	47253	1.50112	1.57356	408	0.07244	1	120344044	147005871	ATP_PSN_357	30
46650	47332	1.49662	1.57515	682	0.078524	1	119913824	147154297	ATP_PSN_357	HAD002
46819	47334	1.50104	1.57517	515	0.0741309	1	120318021	147162445	ATP_PSN_357	21
46853	47242	1.50285	1.57272	389	0.069867	1	120350309	146984463	ATP_PSN_357	OAI010
46647	47171	1.49652	1.57197	524	0.075446	1	119909208	146791729	ATP_PSN_357	I20661
46880	47332	1.50384	1.57515	452	0.07131	1	120437718	147154297	ATP_PSN_357	POH006
45930	47031	1.48742	1.55003	1101	0.0626169	1	118139540	145745492	ATP_PSN_357	POH004
46762	47252	1.49998	1.57354	490	0.073561	1	120200843	147004811	ATP_PSN_357	I17269
46853	47648	1.50285	1.62032	795	0.117469	1	120350309	150508120	ATP_PSN_357	ELY003
46922	47120	1.50828	1.57167	198	0.063382	1	121164607	146693429	ATP_PSN_943	ATP_PSN_264
46657	47335	1.49667	1.57519	678	0.078522	1	119923531	147163327	ATP_PSN_943	ATP_PSN_1271
46823	47365	1.50106	1.57601	542	0.0749519	1	120322961	147226791	ATP_PSN_943	ATP_PSN_332
46819	47740	1.50104	1.62092	921	0.119877	1	120318021	150951857	ATP_PSN_943	ATP_PSN_751
46860	47472	1.50287	1.59366	612	0.0907929	1	120366055	147826658	ATP_PSN_943	ATP_PSN_116
46821	47247	1.50105	1.57287	426	0.0718241	1	120320995	146997245	ATP_PSN_943	ATP_PSN_873
45992	47020	1.48796	1.54971	1028	0.061743	1	118230221	145711675	ATP_PSN_943	ATP_PSN_880
46800	47210	1.50055	1.57242	410	0.071866	1	120284988	146913370	ATP_PSN_943	13
46763	47472	1.49999	1.59366	709	0.0936739	1	120202298	147826658	ATP_PSN_943	I20654
47355	48696	1.57596	1.63837	1341	0.062409	1	147215797	153338751	ATP_PSN_943	I14542
46375	47295	1.49319	1.57494	920	0.081745	1	119316263	147093887	ATP_PSN_943	I16510
46937	47588	1.548	1.62001	651	0.072008	1	145383170	150224127	ATP_PSN_943	OAI002
46936	47740	1.54174	1.62092	804	0.079177	1	145066917	150951857	ATP_PSN_943	25
46880	47365	1.50384	1.57601	485	0.072173	1	120437718	147226791	ATP_PSN_943	SED016
86880	88022	2.76153	2.8283	1142	0.0667698	1	244056489	246060492	ATP_PSN_943	42
46657	47191	1.49667	1.57208	534	0.0754169	1	119923531	146842342	ATP_PSN_943	HAD011
46797	47243	1.50054	1.57273	446	0.072191	1	120280554	146988552	ATP_PSN_943	OAI006
46801	47365	1.50057	1.57601	564	0.0754369	1	120286945	147226791	ATP_PSN_943	41
46932	47740	1.53757	1.62092	808	0.0833521	1	144612613	150951857	ATP_PSN_943	SED013
6111	7680	0.334625	0.409183	1569	0.074558	1	15576311	19106254	ATP_PSN_943	OAI011
46819	47365	1.50104	1.57601	546	0.0749699	1	120318021	147226791	ATP_PSN_943	I14535
46996	47484	1.54966	1.61276	488	0.063104	1	145597501	149738019	ATP_PSN_943	14
5771	7041	0.316397	0.378031	1270	0.061634	1	15111927	18234691	ATP_PSN_943	40
46828	47335	1.50107	1.57519	507	0.074116	1	120328254	147163327	ATP_PSN_943	HAD012
46820	47332	1.50104	1.57515	512	0.074106	1	120318231	147154297	ATP_PSN_943	SED004
46762	47472	1.49998	1.59366	710	0.093684	1	120200843	147826658	ATP_PSN_943	POH002
46801	47332	1.50057	1.57515	531	0.074574	1	120286945	147154297	ATP_PSN_943	POH007
46801	47333	1.50057	1.57517	532	0.074597	1	120286945	147161777	ATP_PSN_943	I14541
46989	47740	1.54957	1.62092	751	0.071347	1	145567310	150951857	ATP_PSN_943	9
46800	47335	1.50055	1.57519	535	0.074635	1	120284988	147163327	ATP_PSN_943	I20646
46801	47358	1.50057	1.57597	557	0.075398	1	120286945	147217965	ATP_PSN_943	ELY005
45602	46937	1.47775	1.54174	1335	0.063995	1	117474146	145066917	ATP_PSN_943	POH008
46657	47335	1.49667	1.57519	678	0.078522	1	119923531	147163327	ATP_PSN_943	OAI004
26515	29507	0.969045	1.03623	2992	0.067188	1	66735601	75114124	ATP_PSN_943	45
46543	47245	1.49426	1.57276	702	0.078503	1	119674552	146994190	ATP_PSN_943	10
86288	87579	2.73941	2.80872	1291	0.0693102	1	242271323	245431939	ATP_PSN_943	EAS004
86885	87900	2.76156	2.82462	1015	0.06306	1	244068710	245916305	ATP_PSN_943	58
46801	47335	1.50057	1.57519	534	0.074615	1	120286945	147163327	ATP_PSN_943	I14534
46819	47120	1.50104	1.57167	301	0.0706249	1	120318021	146693429	ATP_PSN_943	OAI012
46802	47335	1.50058	1.57519	533	0.074613	1	120287490	147163327	ATP_PSN_943	43
46636	47332	1.49635	1.57515	696	0.078797	1	119895221	147154297	ATP_PSN_943	POH003
7836	10060	0.419331	0.492471	2224	0.07314	1	19400626	24637571	ATP_PSN_943	OAI005
46823	47123	1.50106	1.5717	300	0.0706459	1	120322961	146694571	ATP_PSN_31	ATP_PSN_700
46823	47735	1.50106	1.62091	912	0.119848	1	120322961	150938381	ATP_PSN_31	ATP_PSN_68
46636	47184	1.49635	1.57205	548	0.075701	1	119895221	146827556	ATP_PSN_31	ATP_PSN_1217
46819	47226	1.50104	1.57246	407	0.0714149	1	120318021	146956313	ATP_PSN_31	ATP_PSN_702
46823	47184	1.50106	1.57205	361	0.0709929	1	120322961	146827556	ATP_PSN_31	ATP_PSN_34
46796	47184	1.50053	1.57205	388	0.071521	1	120278487	146827556	ATP_PSN_31	ATP_PSN_1268
7113	8425	0.380613	0.441667	1312	0.061054	1	18326099	20584645	ATP_PSN_31	ATP_PSN_909
46823	47184	1.50106	1.57205	361	0.0709929	1	120322961	146827556	ATP_PSN_31	ATP_PSN_47
46821	47789	1.50105	1.62177	968	0.120718	1	120320995	151137144	ATP_PSN_31	ATP_PSN_912
46819	47429	1.50104	1.57674	610	0.0756979	1	120318021	147342634	ATP_PSN_31	18
46822	47184	1.50105	1.57205	362	0.070999	1	120322054	146827556	ATP_PSN_31	I20649
46797	47184	1.50054	1.57205	387	0.0715131	1	120280554	146827556	ATP_PSN_31	38
46823	47484	1.50106	1.61276	661	0.111704	1	120322961	149738019	ATP_PSN_31	42
46823	47123	1.50106	1.5717	300	0.0706459	1	120322961	146694571	ATP_PSN_31	I11589
46819	47184	1.50104	1.57205	365	0.0710109	1	120318021	146827556	ATP_PSN_31	I20668
46823	47226	1.50106	1.57246	403	0.0713969	1	120322961	146956313	ATP_PSN_31	3
46650	47376	1.49662	1.57612	726	0.0795	1	119913824	147240307	ATP_PSN_31	I17273
46937	47740	1.548	1.62092	803	0.072921	1	145383170	150951857	ATP_PSN_31	52
46823	47323	1.50106	1.57507	500	0.0740099	1	120322961	147132740	ATP_PSN_31	I17270
46819	47227	1.50104	1.57249	408	0.07145	1	120318021	146964025	ATP_PSN_31	OAI008
46821	47226	1.50105	1.57246	405	0.071408	1	120320995	146956313	ATP_PSN_31	10
46821	47184	1.50105	1.57205	363	0.071004	1	120320995	146827556	ATP_PSN_31	OAI016
46823	47184	1.50106	1.57205	361	0.0709929	1	120322961	146827556	ATP_PSN_31	21
46798	47184	1.50055	1.57205	386	0.071507	1	120282232	146827556	ATP_PSN_31	POH001
46798	47188	1.50055	1.57207	390	0.071522	1	120282232	146837802	ATP_PSN_31	34
46796	47184	1.50053	1.57205	388	0.071521	1	120278487	146827556	ATP_PSN_31	6
46823	47184	1.50106	1.57205	361	0.0709929	1	120322961	146827556	ATP_PSN_31	POH009
46823	47335	1.50106	1.57519	512	0.0741299	1	120322961	147163327	ATP_PSN_748	ATP_PSN_75
46657	47227	1.49667	1.57249	570	0.075824	1	119923531	146964025	ATP_PSN_748	ATP_PSN_416
46644	47334	1.49651	1.57517	690	0.0786649	1	119907472	147162445	ATP_PSN_748	ATP_PSN_1271
46819	47226	1.50104	1.57246	407	0.0714149	1	120318021	146956313	ATP_PSN_748	ATP_PSN_952
46879	47294	1.50332	1.57493	415	0.0716151	1	120435771	147092112	ATP_PSN_748	ATP_PSN_957
3441	4786	0.191796	0.26215	1345	0.070354	1	8946053	12599422	ATP_PSN_748	ATP_PSN_702
46880	47213	1.50384	1.57244	333	0.068601	1	120437718	146924840	ATP_PSN_748	ATP_PSN_116
3794	5043	0.215373	0.287692	1249	0.072319	1	9897001	13924863	ATP_PSN_748	ATP_PSN_881
46823	47242	1.50106	1.57272	419	0.0716599	1	120322961	146984463	ATP_PSN_748	ATP_PSN_719
46374	47472	1.49319	1.59366	1098	0.100472	1	119311192	147826658	ATP_PSN_748	ATP_PSN_1268
46764	47588	1.50001	1.62001	824	0.12	1	120208472	150224127	ATP_PSN_748	ATP_PSN_923
79186	83382	2.44878	2.60847	4196	0.159687	1	228808513	236739416	ATP_PSN_748	ATP_PSN_911
46796	47032	1.50053	1.56888	236	0.068354	1	120278487	146469122	ATP_PSN_748	ATP_PSN_177
46987	47568	1.54955	1.61949	581	0.069934	1	145561594	150153950	ATP_PSN_748	ATP_PSN_326
46760	47242	1.49979	1.57272	482	0.072927	1	120195042	146984463	ATP_PSN_748	ATP_PSN_306
46746	47242	1.49907	1.57272	496	0.0736539	1	120154603	146984463	ATP_PSN_748	ATP_PSN_880
46932	47568	1.53757	1.61949	636	0.0819211	1	144612613	150153950	ATP_PSN_748	ATP_PSN_730
46655	47472	1.49667	1.59366	817	0.096995	1	119922814	147826658	ATP_PSN_748	ATP_PSN_90
46764	47226	1.50001	1.57246	462	0.072451	1	120208472	146956313	ATP_PSN_748	SED008
46819	47226	1.50104	1.57246	407	0.0714149	1	120318021	146956313	ATP_PSN_748	50
47031	48378	1.56889	1.63134	1347	0.062456	1	146469122	152839788	ATP_PSN_748	I14542
46987	47740	1.54955	1.62092	753	0.071365	1	145561594	150951857	ATP_PSN_748	25
4103	5169	0.228509	0.29345	1066	0.064941	1	10873382	14158776	ATP_PSN_748	I20649
46375	47561	1.49319	1.61945	1186	0.12626	1	119316263	150134735	ATP_PSN_748	I20649
46172	47227	1.48929	1.57249	1055	0.083204	1	118796777	146964025	ATP_PSN_748	7
46094	47031	1.48886	1.55003	937	0.0611711	1	118524525	145745492	ATP_PSN_748	OAI006
46823	47273	1.50106	1.57388	450	0.072819	1	120322961	147043542	ATP_PSN_748	HAD007
46819	47231	1.50104	1.57253	412	0.0714899	1	120318021	146970568	ATP_PSN_748	OAI011
4158	5169	0.231905	0.29345	1011	0.061545	1	10969950	14158776	ATP_PSN_748	I0766
46655	47123	1.49667	1.5717	468	0.075039	1	119922814	146694571	ATP_PSN_748	I11589
46652	47227	1.49665	1.57249	575	0.0758381	1	119916426	146964025	ATP_PSN_748	14
86706	87977	2.75934	2.82745	1271	0.068114	1	243282484	246005798	ATP_PSN_748	16
46823	47449	1.50106	1.57765	626	0.0765899	1	120322961	147381558	ATP_PSN_748	40
46796	47226	1.50053	1.57246	430	0.071925	1	120278487	146956313	ATP_PSN_748	9
46987	47568	1.54955	1.61949	581	0.069934	1	145561594	150153950	ATP_PSN_748	HAD012
46985	47584	1.54948	1.61994	599	0.070466	1	145560476	150200441	ATP_PSN_748	SED004
46764	47740	1.50001	1.62092	976	0.120913	1	120208472	150951857	ATP_PSN_748	POH002
46880	47226	1.50384	1.57246	346	0.0686181	1	120437718	146956313	ATP_PSN_748	I20668
46798	47249	1.50055	1.57313	451	0.07258	1	120282232	146999893	ATP_PSN_748	53
46801	48516	1.50057	1.63254	1715	0.131971	1	120286945	153079521	ATP_PSN_748	I14541
46652	47245	1.49665	1.57276	593	0.0761081	1	119916426	146994190	ATP_PSN_748	46
47290	49030	1.57492	1.64691	1740	0.0719941	1	147083114	154693538	ATP_PSN_748	11
46987	47839	1.54955	1.623	852	0.073442	1	145561594	151351060	ATP_PSN_748	EAS001
46655	47226	1.49667	1.57246	571	0.07579	1	119922814	146956313	ATP_PSN_748	28
46655	47226	1.49667	1.57246	571	0.07579	1	119922814	146956313	ATP_PSN_748	HAD003
46852	47232	1.50279	1.57253	380	0.069747	1	120350073	146970932	ATP_PSN_748	45
46999	47568	1.54966	1.61949	569	0.069826	1	145600255	150153950	ATP_PSN_748	8
46819	47120	1.50104	1.57167	301	0.0706249	1	120318021	146693429	ATP_PSN_748	I20655
4252	5272	0.236676	0.297943	1020	0.061267	1	11288618	14300092	ATP_PSN_748	10
46983	47830	1.54906	1.62228	847	0.0732161	1	145556583	151338570	ATP_PSN_748	10
46990	48375	1.54959	1.63133	1385	0.081746	1	145574692	152833111	ATP_PSN_748	EAS006
46819	48241	1.50104	1.62897	1422	0.12793	1	120318021	152531495	ATP_PSN_748	I20644
46819	47226	1.50104	1.57246	407	0.0714149	1	120318021	146956313	ATP_PSN_748	I20670
46988	47825	1.54956	1.62222	837	0.072661	1	145564518	151295475	ATP_PSN_748	I14534
46277	47342	1.49264	1.57552	1065	0.0828811	1	119071352	147184498	ATP_PSN_748	OAI007
46819	47327	1.50104	1.57512	508	0.0740789	1	120318021	147141810	ATP_PSN_748	SED020
46821	47825	1.50105	1.62222	1004	0.121175	1	120320995	151295475	ATP_PSN_748	30
46764	47227	1.50001	1.57249	463	0.072486	1	120208472	146964025	ATP_PSN_748	43
46654	47417	1.49666	1.5765	763	0.0798481	1	119917573	147310327	ATP_PSN_748	12
46796	47839	1.50053	1.623	1043	0.122464	1	120278487	151351060	ATP_PSN_748	I17275
46823	47226	1.50106	1.57246	403	0.0713969	1	120322961	146956313	ATP_PSN_748	49
46996	47568	1.54966	1.61949	572	0.069828	1	145597501	150153950	ATP_PSN_748	OAI016
46823	47226	1.50106	1.57246	403	0.0713969	1	120322961	146956313	ATP_PSN_748	I17276
46796	47232	1.50053	1.57253	436	0.0720021	1	120278487	146970932	ATP_PSN_748	POH003
46823	47568	1.50106	1.61949	745	0.118428	1	120322961	150153950	ATP_PSN_748	I20658
46194	47198	1.49083	1.57212	1004	0.0812889	1	118841329	146883384	ATP_PSN_748	HAD005
46936	47825	1.54174	1.62222	889	0.080482	1	145066917	151295475	ATP_PSN_748	I16508
46055	47031	1.48863	1.55003	976	0.061406	1	118360910	145745492	ATP_PSN_748	POH006
46020	47031	1.4884	1.55003	1011	0.061638	1	118289784	145745492	ATP_PSN_748	I20678
46823	47226	1.50106	1.57246	403	0.0713969	1	120322961	146956313	ATP_PSN_748	34
46987	47568	1.54955	1.61949	581	0.069934	1	145561594	150153950	ATP_PSN_748	EAS002
46548	47226	1.49428	1.57246	678	0.078173	1	119687012	146956313	ATP_PSN_748	47
46795	47198	1.5005	1.57212	403	0.071613	1	120275647	146883384	ATP_PSN_748	POH009
46764	47226	1.50001	1.57246	462	0.072451	1	120208472	146956313	ATP_PSN_748	ELY003
46747	47347	1.49913	1.5758	600	0.076666	1	120160789	147198452	ATP_PSN_264	ATP_PSN_416
46800	47242	1.50055	1.57272	442	0.072165	1	120284988	146984463	ATP_PSN_264	ATP_PSN_412
46800	47120	1.50055	1.57167	320	0.071112	1	120284988	146693429	ATP_PSN_264	ATP_PSN_496
46642	47242	1.49649	1.57272	600	0.0762269	1	119905493	146984463	ATP_PSN_264	ATP_PSN_1271
46819	47242	1.50104	1.57272	423	0.0716779	1	120318021	146984463	ATP_PSN_264	ATP_PSN_332
46641	47060	1.49647	1.57145	419	0.07498	1	119903115	146591502	ATP_PSN_264	ATP_PSN_190
46922	48128	1.50828	1.62804	1206	0.11976	1	121164607	152307338	ATP_PSN_264	ATP_PSN_751
46761	47276	1.49985	1.57399	515	0.074147	1	120197685	147051493	ATP_PSN_264	ATP_PSN_409
46932	47841	1.53757	1.6231	909	0.085538	1	144612613	151357333	ATP_PSN_264	ATP_PSN_116
46922	47242	1.50828	1.57272	320	0.064435	1	121164607	146984463	ATP_PSN_264	ATP_PSN_62
46805	47120	1.50058	1.57167	315	0.071085	1	120289617	146693429	ATP_PSN_264	ATP_PSN_514
46880	47242	1.50384	1.57272	362	0.068881	1	120437718	146984463	ATP_PSN_264	ATP_PSN_923
46747	47120	1.49913	1.57167	373	0.072533	1	120160789	146693429	ATP_PSN_264	ATP_PSN_28
46563	47120	1.49444	1.57167	557	0.077222	1	119768519	146693429	ATP_PSN_264	ATP_PSN_90
4791	5960	0.263923	0.327814	1169	0.063891	1	12611852	15373378	ATP_PSN_264	ATP_PSN_151
46641	47108	1.49647	1.57164	467	0.07517	1	119903115	146681951	ATP_PSN_264	I14536
46764	47326	1.50001	1.57512	562	0.075111	1	120208472	147138895	ATP_PSN_264	SED008
46922	47334	1.50828	1.57517	412	0.066888	1	121164607	147162445	ATP_PSN_264	13
46762	47124	1.49998	1.57171	362	0.071731	1	120200843	146694757	ATP_PSN_264	I16510
46585	47245	1.4952	1.57276	660	0.077558	1	119812129	146994190	ATP_PSN_264	25
46922	47761	1.50828	1.62148	839	0.113199	1	121164607	151009689	ATP_PSN_264	SED005
46801	47120	1.50057	1.57167	319	0.071092	1	120286945	146693429	ATP_PSN_264	SED016
46922	47120	1.50828	1.57167	198	0.063382	1	121164607	146693429	ATP_PSN_264	2
46922	47243	1.50828	1.57273	321	0.064446	1	121164607	146988552	ATP_PSN_264	55
46823	47242	1.50106	1.57272	419	0.0716599	1	120322961	146984463	ATP_PSN_264	HAD009
46819	47242	1.50104	1.57272	423	0.0716779	1	120318021	146984463	ATP_PSN_264	HAD007
46819	47242	1.50104	1.57272	423	0.0716779	1	120318021	146984463	ATP_PSN_264	OAI011
46922	47120	1.50828	1.57167	198	0.063382	1	121164607	146693429	ATP_PSN_264	I14535
46800	47347	1.50055	1.5758	547	0.075245	1	120284988	147198452	ATP_PSN_264	14
46800	47276	1.50055	1.57399	476	0.073439	1	120284988	147051493	ATP_PSN_264	9
46823	47323	1.50106	1.57507	500	0.0740099	1	120322961	147132740	ATP_PSN_264	HAD012
46880	47332	1.50384	1.57515	452	0.07131	1	120437718	147154297	ATP_PSN_264	SED004
46922	47120	1.50828	1.57167	198	0.063382	1	121164607	146693429	ATP_PSN_264	I14541
46650	47181	1.49662	1.57204	531	0.07542	1	119913824	146823566	ATP_PSN_264	46
46800	47232	1.50055	1.57253	432	0.071979	1	120284988	146970932	ATP_PSN_264	I17273
46746	47120	1.49907	1.57167	374	0.072601	1	120154603	146693429	ATP_PSN_264	OAI003
83207	84578	2.59539	2.6573	1371	0.0619009	1	236515526	239023492	ATP_PSN_264	45
46584	47323	1.4952	1.57507	739	0.079873	1	119806271	147132740	ATP_PSN_264	8
46760	47226	1.49979	1.57246	466	0.072664	1	120195042	146956313	ATP_PSN_264	10
46777	47226	1.50014	1.57246	449	0.072319	1	120242537	146956313	ATP_PSN_264	EAS006
46922	47234	1.50828	1.57267	312	0.0643851	1	121164607	146976402	ATP_PSN_264	I20644
46805	47246	1.50058	1.57284	441	0.072264	1	120289617	146996800	ATP_PSN_264	OAI008
46801	47242	1.50057	1.57272	441	0.072145	1	120286945	146984463	ATP_PSN_264	I14534
81874	83598	2.53505	2.61257	1724	0.0775139	1	233791469	237126665	ATP_PSN_264	19
46747	47245	1.49913	1.57276	498	0.0736281	1	120160789	146994190	ATP_PSN_264	I20674
46823	47267	1.50106	1.57383	444	0.0727659	1	120322961	147027306	ATP_PSN_264	I17276
46922	47247	1.50828	1.57287	325	0.0645881	1	121164607	146997245	ATP_PSN_264	POH003
45931	46981	1.48743	1.54837	1050	0.060948	1	118141492	145547963	ATP_PSN_264	I3044
46801	47123	1.50057	1.5717	322	0.071131	1	120286945	146694571	ATP_PSN_75	ATP_PSN_700
4153	5496	0.230601	0.30357	1343	0.072969	1	10957719	14612723	ATP_PSN_75	ATP_PSN_190
46823	47120	1.50106	1.57167	297	0.0706069	1	120322961	146693429	ATP_PSN_75	ATP_PSN_969
46819	47181	1.50104	1.57204	362	0.071003	1	120318021	146823566	ATP_PSN_75	ATP_PSN_520
46650	47072	1.49662	1.57157	422	0.074947	1	119913824	146645642	ATP_PSN_75	ATP_PSN_512
46763	47335	1.49999	1.57519	572	0.075202	1	120202298	147163327	ATP_PSN_75	ATP_PSN_1217
46763	47181	1.49999	1.57204	418	0.072057	1	120202298	146823566	ATP_PSN_75	ATP_PSN_116
46823	47247	1.50106	1.57287	424	0.071813	1	120322961	146997245	ATP_PSN_75	ATP_PSN_946
45926	47181	1.48724	1.57204	1255	0.084803	1	118128145	146823566	ATP_PSN_75	ATP_PSN_873
46803	47181	1.50058	1.57204	378	0.071467	1	120287800	146823566	ATP_PSN_75	ATP_PSN_196
46823	47335	1.50106	1.57519	512	0.0741299	1	120322961	147163327	ATP_PSN_75	ATP_PSN_62
46762	47332	1.49998	1.57515	570	0.075171	1	120200843	147154297	ATP_PSN_75	ATP_PSN_1268
46764	47181	1.50001	1.57204	417	0.072039	1	120208472	146823566	ATP_PSN_75	ATP_PSN_128
70622	72947	2.24376	2.30489	2325	0.0611339	1	208653714	213834902	ATP_PSN_75	ATP_PSN_514
46762	47342	1.49998	1.57552	580	0.0755401	1	120200843	147184498	ATP_PSN_75	ATP_PSN_510
46144	47031	1.48914	1.55003	887	0.060894	1	118730945	145745492	ATP_PSN_75	ATP_PSN_923
46937	47565	1.548	1.61948	628	0.0714819	1	145383170	150143193	ATP_PSN_75	ATP_PSN_335
46422	47181	1.49348	1.57204	759	0.078568	1	119429136	146823566	ATP_PSN_75	ATP_PSN_177
46855	47181	1.50285	1.57204	326	0.06919	1	120353364	146823566	ATP_PSN_75	ATP_PSN_326
46584	47242	1.4952	1.57272	658	0.077523	1	119806271	146984463	ATP_PSN_75	ATP_PSN_880
46831	47184	1.50108	1.57205	353	0.070972	1	120333930	146827556	ATP_PSN_75	ATP_PSN_48
46764	47274	1.50001	1.57389	510	0.07389	1	120208472	147048600	ATP_PSN_75	ATP_PSN_527
46762	47335	1.49998	1.57519	573	0.075212	1	120200843	147163327	ATP_PSN_75	ATP_PSN_90
46922	47181	1.50828	1.57204	259	0.06376	1	121164607	146823566	ATP_PSN_75	ATP_PSN_511
46822	47184	1.50105	1.57205	362	0.070999	1	120322054	146827556	ATP_PSN_75	ATP_PSN_912
47434	49037	1.57716	1.64876	1603	0.0716009	1	147362412	154704595	ATP_PSN_75	HAD010
46759	47181	1.49967	1.57204	422	0.0723701	1	120188180	146823566	ATP_PSN_75	13
70603	73506	2.241	2.3219	2903	0.0809002	1	208619858	214894686	ATP_PSN_75	25
46806	47120	1.50059	1.57167	314	0.0710779	1	120292279	146693429	ATP_PSN_75	I17274
46803	47181	1.50058	1.57204	378	0.071467	1	120287800	146823566	ATP_PSN_75	2
46261	47250	1.49231	1.57331	989	0.080994	1	119007709	147002022	ATP_PSN_75	38
46642	47297	1.49649	1.57495	655	0.078457	1	119905493	147097266	ATP_PSN_75	HAD011
46747	47181	1.49913	1.57204	434	0.072911	1	120160789	146823566	ATP_PSN_75	55
3228	4577	0.186747	0.250098	1349	0.063351	1	8214774	11979231	ATP_PSN_75	37
46739	47181	1.49889	1.57204	442	0.0731521	1	120131597	146823566	ATP_PSN_75	3
46761	47120	1.49985	1.57167	359	0.07182	1	120197685	146693429	ATP_PSN_75	I0766
46584	47181	1.4952	1.57204	597	0.076848	1	119806271	146823566	ATP_PSN_75	I17268
60321	63341	1.95906	2.03249	3020	0.0734301	1	180597577	188621928	ATP_PSN_75	I11589
46853	47181	1.50285	1.57204	328	0.0691921	1	120350309	146823566	ATP_PSN_75	14
46650	47335	1.49662	1.57519	685	0.078565	1	119913824	147163327	ATP_PSN_75	40
86502	87761	2.75027	2.81715	1259	0.0668809	1	242704226	245696254	ATP_PSN_75	I3037
46764	47120	1.50001	1.57167	356	0.071661	1	120208472	146693429	ATP_PSN_75	SED004
46819	47181	1.50104	1.57204	362	0.071003	1	120318021	146823566	ATP_PSN_75	SED010
46763	47247	1.49999	1.57287	484	0.072885	1	120202298	146997245	ATP_PSN_75	I20668
46853	47247	1.50285	1.57287	394	0.0700201	1	120350309	146997245	ATP_PSN_75	53
70622	73292	2.24376	2.31654	2670	0.0727839	1	208653714	214512306	ATP_PSN_75	53
46582	47247	1.49492	1.57287	665	0.077952	1	119797091	146997245	ATP_PSN_75	66
46764	47181	1.50001	1.57204	417	0.072039	1	120208472	146823566	ATP_PSN_75	11
46821	47184	1.50105	1.57205	363	0.071004	1	120320995	146827556	ATP_PSN_75	I20646
46986	47565	1.54952	1.61948	579	0.069955	1	145561169	150143193	ATP_PSN_75	EAS001
46764	47181	1.50001	1.57204	417	0.072039	1	120208472	146823566	ATP_PSN_75	I20660
46652	47330	1.49665	1.57514	678	0.0784861	1	119916426	147148304	ATP_PSN_75	ELY005
46753	47181	1.49925	1.57204	428	0.072795	1	120169052	146823566	ATP_PSN_75	I20677
46655	47196	1.49667	1.5721	541	0.075431	1	119922814	146858964	ATP_PSN_75	I17273
46819	47181	1.50104	1.57204	362	0.071003	1	120318021	146823566	ATP_PSN_75	POH008
46823	47181	1.50106	1.57204	358	0.070985	1	120322961	146823566	ATP_PSN_75	OAI004
46824	47181	1.50106	1.57204	357	0.0709831	1	120323506	146823566	ATP_PSN_75	HAD001
46453	47181	1.49392	1.57204	728	0.078123	1	119478611	146823566	ATP_PSN_75	8
46922	47181	1.50828	1.57204	259	0.06376	1	121164607	146823566	ATP_PSN_75	I20655
46819	47247	1.50104	1.57287	428	0.071831	1	120318021	146997245	ATP_PSN_75	I17270
46823	47168	1.50106	1.57192	345	0.070858	1	120322961	146785649	ATP_PSN_75	HAD017
46762	47190	1.49998	1.57207	428	0.072094	1	120200843	146838175	ATP_PSN_75	I20670
46937	47568	1.548	1.61949	631	0.07149	1	145383170	150153950	ATP_PSN_75	OAI007
46265	48813	1.49253	1.64299	2548	0.15047	1	119026090	153805735	ATP_PSN_75	SED020
46801	47120	1.50057	1.57167	319	0.071092	1	120286945	146693429	ATP_PSN_75	OAI012
46823	47167	1.50106	1.57191	344	0.070851	1	120322961	146785157	ATP_PSN_75	57
46822	47055	1.50105	1.57144	233	0.0703831	1	120322054	146581676	ATP_PSN_75	19
46823	47053	1.50106	1.57143	230	0.0703759	1	120322961	146580837	ATP_PSN_75	I20659
46744	47181	1.49894	1.57204	437	0.073108	1	120144172	146823566	ATP_PSN_75	43
46823	47181	1.50106	1.57204	358	0.070985	1	120322961	146823566	ATP_PSN_75	4
46824	47184	1.50106	1.57205	360	0.070991	1	120323506	146827556	ATP_PSN_75	HAD018
46584	47181	1.4952	1.57204	597	0.076848	1	119806271	146823566	ATP_PSN_75	HAD016
46819	47181	1.50104	1.57204	362	0.071003	1	120318021	146823566	ATP_PSN_75	I17275
46823	47332	1.50106	1.57515	509	0.0740889	1	120322961	147154297	ATP_PSN_75	OAI016
46642	47181	1.49649	1.57204	539	0.075552	1	119905493	146823566	ATP_PSN_75	I17272
46762	47323	1.49998	1.57507	561	0.075092	1	120200843	147132740	ATP_PSN_75	I20641
46922	47181	1.50828	1.57204	259	0.06376	1	121164607	146823566	ATP_PSN_75	POH003
46583	47252	1.49508	1.57354	669	0.078458	1	119799665	147004811	ATP_PSN_75	21
87105	88418	2.77597	2.83653	1313	0.0605669	1	244398204	246940179	ATP_PSN_75	21
46820	47181	1.50104	1.57204	361	0.071002	1	120318231	146823566	ATP_PSN_75	OAI010
46646	47173	1.49652	1.57198	527	0.0754671	1	119908763	146812058	ATP_PSN_75	I20661
46762	47565	1.49998	1.61948	803	0.119502	1	120200843	150143193	ATP_PSN_75	POH001
46853	47181	1.50285	1.57204	328	0.0691921	1	120350309	146823566	ATP_PSN_75	POH006
46764	47226	1.50001	1.57246	462	0.072451	1	120208472	146956313	ATP_PSN_75	34
46638	47342	1.49639	1.57552	704	0.0791291	1	119897499	147184498	ATP_PSN_75	6
46937	47565	1.548	1.61948	628	0.0714819	1	145383170	150143193	ATP_PSN_75	EAS002
46706	47117	1.49773	1.57165	411	0.073926	1	120023450	146687913	ATP_PSN_75	POH004
70563	73148	2.23971	2.31135	2585	0.0716431	1	208544615	214211623	ATP_PSN_75	POH004
46763	47184	1.49999	1.57205	421	0.072065	1	120202298	146827556	ATP_PSN_75	47
46652	47181	1.49665	1.57204	529	0.0753911	1	119916426	146823566	ATP_PSN_75	71
46584	47123	1.4952	1.5717	539	0.076509	1	119806271	146694571	ATP_PSN_75	ELY003
46803	47378	1.50058	1.57615	575	0.0755681	1	120287800	147241723	ATP_PSN_78	ATP_PSN_700
46823	47830	1.50106	1.62228	1007	0.121218	1	120322961	151338570	ATP_PSN_78	ATP_PSN_190
46821	47120	1.50105	1.57167	299	0.070618	1	120320995	146693429	ATP_PSN_78	ATP_PSN_969
46878	47120	1.50316	1.57167	242	0.0685101	1	120435163	146693429	ATP_PSN_78	ATP_PSN_957
46740	47120	1.49891	1.57167	380	0.072752	1	120138083	146693429	ATP_PSN_78	ATP_PSN_702
46880	47242	1.50384	1.57272	362	0.068881	1	120437718	146984463	ATP_PSN_78	ATP_PSN_116
46880	47472	1.50384	1.59366	592	0.089823	1	120437718	147826658	ATP_PSN_78	ATP_PSN_741
46994	47700	1.54961	1.62082	706	0.07121	1	145586741	150743492	ATP_PSN_78	ATP_PSN_1155
46423	47323	1.49348	1.57507	900	0.081592	1	119429574	147132740	ATP_PSN_78	ATP_PSN_905
46987	47830	1.54955	1.62228	843	0.072724	1	145561594	151338570	ATP_PSN_78	ATP_PSN_514
46821	47195	1.50105	1.5721	374	0.071048	1	120320995	146857197	ATP_PSN_78	ATP_PSN_923
46819	47196	1.50104	1.5721	377	0.0710559	1	120318021	146858964	ATP_PSN_78	ATP_PSN_911
46739	47830	1.49889	1.62228	1091	0.123385	1	120131597	151338570	ATP_PSN_78	ATP_PSN_28
46993	47641	1.54961	1.62027	648	0.070662	1	145585317	150484987	ATP_PSN_78	ATP_PSN_47
46650	47468	1.49662	1.5936	818	0.0969731	1	119913824	147822234	ATP_PSN_78	ATP_PSN_90
46997	47640	1.54966	1.62025	643	0.0705891	1	145598230	150478623	ATP_PSN_78	ATP_PSN_950
46819	47568	1.50104	1.61949	749	0.118446	1	120318021	150153950	ATP_PSN_78	HAD010
46819	47120	1.50104	1.57167	301	0.0706249	1	120318021	146693429	ATP_PSN_78	HAD008
46937	47568	1.548	1.61949	631	0.07149	1	145383170	150153950	ATP_PSN_78	I14542
46819	47195	1.50104	1.5721	376	0.0710549	1	120318021	146857197	ATP_PSN_78	2
46655	47168	1.49667	1.57192	513	0.0752511	1	119922814	146785649	ATP_PSN_78	42
46819	47120	1.50104	1.57167	301	0.0706249	1	120318021	146693429	ATP_PSN_78	7
46937	47617	1.548	1.62018	680	0.072183	1	145383170	150363261	ATP_PSN_78	1
46652	47365	1.49665	1.57601	713	0.079358	1	119916426	147226791	ATP_PSN_78	SED013
46038	47120	1.48847	1.57167	1082	0.083191	1	118330083	146693429	ATP_PSN_78	I0766
46937	47825	1.548	1.62222	888	0.074226	1	145383170	151295475	ATP_PSN_78	I14535
46819	47226	1.50104	1.57246	407	0.0714149	1	120318021	146956313	ATP_PSN_78	14
46493	47326	1.49406	1.57512	833	0.081058	1	119546153	147138895	ATP_PSN_78	I3037
46657	47335	1.49667	1.57519	678	0.078522	1	119923531	147163327	ATP_PSN_78	SED004
46652	47120	1.49665	1.57167	468	0.075013	1	119916426	146693429	ATP_PSN_78	I14538
46819	47120	1.50104	1.57167	301	0.0706249	1	120318021	146693429	ATP_PSN_78	53
46937	47568	1.548	1.61949	631	0.07149	1	145383170	150153950	ATP_PSN_78	OAI015
46937	47825	1.548	1.62222	888	0.074226	1	145383170	151295475	ATP_PSN_78	9
45737	47332	1.48122	1.57515	1595	0.093924	1	117684611	147154297	ATP_PSN_78	28
46655	47120	1.49667	1.57167	465	0.075	1	119922814	146693429	ATP_PSN_78	I17273
46994	47830	1.54961	1.62228	836	0.0726631	1	145586741	151338570	ATP_PSN_78	8
46652	47334	1.49665	1.57517	682	0.078519	1	119916426	147162445	ATP_PSN_78	EAS004
46803	47195	1.50058	1.5721	392	0.071519	1	120287800	146857197	ATP_PSN_78	44
46937	47700	1.548	1.62082	763	0.072827	1	145383170	150743492	ATP_PSN_78	OAI007
46802	47472	1.50058	1.59366	670	0.0930849	1	120287490	147826658	ATP_PSN_78	SED003
46988	47830	1.54956	1.62228	842	0.072715	1	145564518	151338570	ATP_PSN_78	57
46819	47335	1.50104	1.57519	516	0.0741479	1	120318021	147163327	ATP_PSN_78	4
46819	47335	1.50104	1.57519	516	0.0741479	1	120318021	147163327	ATP_PSN_78	I17275
46994	47831	1.54961	1.62255	837	0.072932	1	145586741	151340121	ATP_PSN_78	I17272
46657	47173	1.49667	1.57198	516	0.075317	1	119923531	146812058	ATP_PSN_78	I20641
46823	47120	1.50106	1.57167	297	0.0706069	1	120322961	146693429	ATP_PSN_78	HAD005
46969	47830	1.54835	1.62228	861	0.073926	1	145535884	151338570	ATP_PSN_78	I14533
15020	17473	0.659929	0.727087	2453	0.067158	1	38609325	44936512	ATP_PSN_78	POH009
46658	47110	1.49667	1.57165	452	0.074977	1	119925036	146683133	ATP_PSN_78	ELY003
46754	47232	1.49953	1.57253	478	0.073	1	120175342	146970932	ATP_PSN_416	ATP_PSN_1271
46760	47232	1.49979	1.57253	472	0.072741	1	120195042	146970932	ATP_PSN_416	ATP_PSN_870
46823	47347	1.50106	1.5758	524	0.0747399	1	120322961	147198452	ATP_PSN_416	ATP_PSN_332
46563	47276	1.49444	1.57399	713	0.079549	1	119768519	147051493	ATP_PSN_416	ATP_PSN_409
46266	47568	1.49255	1.61949	1302	0.126934	1	119029958	150153950	ATP_PSN_416	ATP_PSN_62
46823	47047	1.50106	1.5713	224	0.070244	1	120322961	146566324	ATP_PSN_416	ATP_PSN_719
45505	47195	1.47335	1.5721	1690	0.0987409	1	117211389	146857197	ATP_PSN_416	ATP_PSN_923
45477	47332	1.47119	1.57515	1855	0.103962	1	117032783	147154297	ATP_PSN_416	ATP_PSN_90
46643	47198	1.4965	1.57212	555	0.0756119	1	119907180	146883384	ATP_PSN_416	ATP_PSN_404
46194	47332	1.49083	1.57515	1138	0.0843199	1	118841329	147154297	ATP_PSN_416	ATP_PSN_120
46657	47332	1.49667	1.57515	675	0.078481	1	119923531	147154297	ATP_PSN_416	SED008
46032	47031	1.48845	1.55003	999	0.061582	1	118314916	145745492	ATP_PSN_416	I16510
45929	47031	1.48741	1.55003	1102	0.062629	1	118139031	145745492	ATP_PSN_416	15
46643	47193	1.4965	1.5721	550	0.07559	1	119907180	146854836	ATP_PSN_416	41
46819	47332	1.50104	1.57515	513	0.0741069	1	120318021	147154297	ATP_PSN_416	OAI011
46996	47568	1.54966	1.61949	572	0.069828	1	145597501	150153950	ATP_PSN_416	14
46828	47195	1.50107	1.5721	367	0.071023	1	120328254	146857197	ATP_PSN_416	HAD012
46823	47332	1.50106	1.57515	509	0.0740889	1	120322961	147154297	ATP_PSN_416	SED004
46754	47195	1.49953	1.5721	441	0.0725629	1	120175342	146857197	ATP_PSN_416	46
46996	47561	1.54966	1.61945	565	0.0697939	1	145597501	150134735	ATP_PSN_416	28
46747	47247	1.49913	1.57287	500	0.0737391	1	120160789	146997245	ATP_PSN_416	OAI004
46657	47226	1.49667	1.57246	569	0.075789	1	119923531	146956313	ATP_PSN_416	OAI003
46759	47191	1.49967	1.57208	432	0.07241	1	120188180	146842342	ATP_PSN_416	ELY001
46639	47247	1.49645	1.57287	608	0.076426	1	119901327	146997245	ATP_PSN_416	HAD003
45677	47184	1.47896	1.57205	1507	0.093091	1	117573173	146827556	ATP_PSN_416	10
46819	47190	1.50104	1.57207	371	0.0710299	1	120318021	146838175	ATP_PSN_416	EAS006
46819	47332	1.50104	1.57515	513	0.0741069	1	120318021	147154297	ATP_PSN_416	I20644
46823	47334	1.50106	1.57517	511	0.0741129	1	120322961	147162445	ATP_PSN_416	OAI008
46800	47335	1.50055	1.57519	535	0.074635	1	120284988	147163327	ATP_PSN_416	I14534
46823	47335	1.50106	1.57519	512	0.0741299	1	120322961	147163327	ATP_PSN_416	OAI012
46764	47241	1.50001	1.57272	477	0.07271	1	120208472	146982884	ATP_PSN_416	43
46823	47247	1.50106	1.57287	424	0.071813	1	120322961	146997245	ATP_PSN_416	49
46880	47245	1.50384	1.57276	365	0.0689231	1	120437718	146994190	ATP_PSN_416	48
86761	87835	2.75995	2.82222	1074	0.0622652	1	243589156	245787713	ATP_PSN_416	I20678
46813	47274	1.50063	1.57389	461	0.073261	1	120303332	147048600	ATP_PSN_412	ATP_PSN_700
46755	47250	1.49955	1.57331	495	0.073751	1	120177454	147002022	ATP_PSN_412	ATP_PSN_1271
46764	47191	1.50001	1.57208	427	0.0720789	1	120208472	146842342	ATP_PSN_412	ATP_PSN_409
46800	47191	1.50055	1.57208	391	0.07153	1	120284988	146842342	ATP_PSN_412	ATP_PSN_969
46755	47191	1.49955	1.57208	436	0.0725299	1	120177454	146842342	ATP_PSN_412	ATP_PSN_881
46819	47298	1.50104	1.57495	479	0.07391	1	120318021	147097635	ATP_PSN_412	ATP_PSN_905
46764	47120	1.50001	1.57167	356	0.071661	1	120208472	146693429	ATP_PSN_412	ATP_PSN_931
46813	47472	1.50063	1.59366	659	0.093027	1	120303332	147826658	ATP_PSN_412	ATP_PSN_514
46853	47120	1.50285	1.57167	267	0.068814	1	120350309	146693429	ATP_PSN_412	ATP_PSN_28
46800	47568	1.50055	1.61949	768	0.118933	1	120284988	150153950	ATP_PSN_412	ATP_PSN_326
46850	47180	1.50171	1.57204	330	0.070329	1	120347136	146821869	ATP_PSN_412	ATP_PSN_306
46819	47271	1.50104	1.57387	452	0.07283	1	120318021	147040430	ATP_PSN_412	ATP_PSN_47
46801	47120	1.50057	1.57167	319	0.071092	1	120286945	146693429	ATP_PSN_412	ATP_PSN_90
46937	47642	1.548	1.62028	705	0.072284	1	145383170	150490370	ATP_PSN_412	ATP_PSN_511
45957	47274	1.48767	1.57389	1317	0.0862219	1	118181704	147048600	ATP_PSN_412	ATP_PSN_950
46813	47472	1.50063	1.59366	659	0.093027	1	120303332	147826658	ATP_PSN_412	I14536
46814	47226	1.50067	1.57246	412	0.0717829	1	120308975	146956313	ATP_PSN_412	13
45602	46981	1.47775	1.54837	1379	0.070628	1	117474146	145547963	ATP_PSN_412	50
46764	47226	1.50001	1.57246	462	0.072451	1	120208472	146956313	ATP_PSN_412	I17274
46819	47191	1.50104	1.57208	372	0.0710429	1	120318021	146842342	ATP_PSN_412	SED005
46762	47120	1.49998	1.57167	358	0.071689	1	120200843	146693429	ATP_PSN_412	2
46801	47255	1.50057	1.57364	454	0.07307	1	120286945	147015542	ATP_PSN_412	1
46801	47120	1.50057	1.57167	319	0.071092	1	120286945	146693429	ATP_PSN_412	41
46819	47472	1.50104	1.59366	653	0.0926199	1	120318021	147826658	ATP_PSN_412	I14535
45957	46981	1.48767	1.54837	1024	0.060701	1	118181704	145547963	ATP_PSN_412	I11589
46800	47120	1.50055	1.57167	320	0.071112	1	120284988	146693429	ATP_PSN_412	I20679
46801	47120	1.50057	1.57167	319	0.071092	1	120286945	146693429	ATP_PSN_412	POH007
46764	47472	1.50001	1.59366	708	0.0936559	1	120208472	147826658	ATP_PSN_412	9
46816	47120	1.50068	1.57167	304	0.070982	1	120309868	146693429	ATP_PSN_412	I17277
46764	47191	1.50001	1.57208	427	0.0720789	1	120208472	146842342	ATP_PSN_412	I17273
46759	47232	1.49967	1.57253	473	0.072859	1	120188180	146970932	ATP_PSN_412	POH008
46853	47120	1.50285	1.57167	267	0.068814	1	120350309	146693429	ATP_PSN_412	OAI003
46496	47453	1.49412	1.57852	957	0.0844049	1	119555146	147387781	ATP_PSN_412	HAD001
46810	47472	1.50061	1.59366	662	0.0930539	1	120297163	147826658	ATP_PSN_412	45
46811	47472	1.50061	1.59366	661	0.093048	1	120298703	147826658	ATP_PSN_412	8
46852	47274	1.50279	1.57389	422	0.0711089	1	120350073	147048600	ATP_PSN_412	HAD015
46702	47190	1.49738	1.57207	488	0.07469	1	120014607	146838175	ATP_PSN_412	OAI008
46636	47120	1.49635	1.57167	484	0.075315	1	119895221	146693429	ATP_PSN_412	OAI007
46759	47191	1.49967	1.57208	432	0.07241	1	120188180	146842342	ATP_PSN_412	OAI012
45655	47262	1.47812	1.57367	1607	0.095547	1	117547790	147022697	ATP_PSN_412	HAD004
46863	47247	1.5029	1.57287	384	0.0699691	1	120406583	146997245	ATP_PSN_412	OAI001
46496	47471	1.49412	1.59366	975	0.099538	1	119555146	147825662	ATP_PSN_412	HAD018
45982	47472	1.48788	1.59366	1490	0.105777	1	118223443	147826658	ATP_PSN_412	I20674
46822	47226	1.50105	1.57246	404	0.071403	1	120322054	146956313	ATP_PSN_412	I17276
47251	48840	1.57354	1.6431	1589	0.0695591	1	147004811	153994647	ATP_PSN_412	I20641
46762	47249	1.49998	1.57313	487	0.073148	1	120200843	146999893	ATP_PSN_412	POH003
46801	47448	1.50057	1.57735	647	0.076771	1	120286945	147379367	ATP_PSN_412	OAI005
46764	47120	1.50001	1.57167	356	0.071661	1	120208472	146693429	ATP_PSN_412	I20661
46801	47267	1.50057	1.57383	466	0.073251	1	120286945	147027306	ATP_PSN_412	I14533
46801	47472	1.50057	1.59366	671	0.093087	1	120286945	147826658	ATP_PSN_412	I20650
46810	47190	1.50061	1.57207	380	0.0714639	1	120297163	146838175	ATP_PSN_412	POH004
3110	4545	0.18378	0.249135	1435	0.065355	1	7918106	11909027	ATP_PSN_496	ATP_PSN_700
46987	47944	1.54955	1.6256	957	0.076044	1	145561594	151780177	ATP_PSN_496	ATP_PSN_50
46801	47320	1.50057	1.57506	519	0.0744851	1	120286945	147130275	ATP_PSN_496	ATP_PSN_946
45926	47029	1.48724	1.54991	1103	0.06267	1	118128145	145739567	ATP_PSN_496	ATP_PSN_719
46762	47047	1.49998	1.5713	285	0.071326	1	120200843	146566324	ATP_PSN_496	ATP_PSN_741
86632	88018	2.75449	2.82797	1386	0.0734789	1	242927229	246057046	ATP_PSN_496	ATP_PSN_514
46652	47233	1.49665	1.57262	581	0.0759641	1	119916426	146974957	ATP_PSN_496	ATP_PSN_510
46438	47332	1.49387	1.57515	894	0.08128	1	119458001	147154297	ATP_PSN_496	ATP_PSN_335
46800	47184	1.50055	1.57205	384	0.071498	1	120284988	146827556	ATP_PSN_496	OAI009
46853	47274	1.50285	1.57389	421	0.071043	1	120350309	147048600	ATP_PSN_496	I14536
22967	24913	0.858949	0.922471	1946	0.063522	1	58922252	63402478	ATP_PSN_496	I20654
46106	47031	1.48901	1.55003	925	0.06102	1	118555506	145745492	ATP_PSN_496	25
63426	67996	2.03749	2.14793	4570	0.11044	1	188989958	202781164	ATP_PSN_496	I17274
46639	47945	1.49645	1.62561	1306	0.129166	1	119901327	151780784	ATP_PSN_496	I20649
46650	47320	1.49662	1.57506	670	0.0784351	1	119913824	147130275	ATP_PSN_496	42
46796	47335	1.50053	1.57519	539	0.074658	1	120278487	147163327	ATP_PSN_496	HAD013
46747	47314	1.49913	1.57504	567	0.075905	1	120160789	147123340	ATP_PSN_496	HAD011
47284	48779	1.57474	1.64242	1495	0.0676759	1	147067053	153708906	ATP_PSN_496	15
45918	47318	1.48668	1.57505	1400	0.088367	1	118118636	147129014	ATP_PSN_496	41
68395	70212	2.16615	2.2301	1817	0.063957	1	203571766	207955823	ATP_PSN_496	I3037
45458	47031	1.46919	1.55003	1573	0.080846	1	117010232	145745492	ATP_PSN_496	HAD014
45931	47029	1.48743	1.54991	1098	0.062485	1	118141492	145739567	ATP_PSN_496	29
46796	47314	1.50053	1.57504	518	0.074507	1	120278487	147123340	ATP_PSN_496	53
46636	47694	1.49635	1.62081	1058	0.124461	1	119895221	150696427	ATP_PSN_496	I17277
46868	47245	1.50291	1.57276	377	0.0698481	1	120410030	146994190	ATP_PSN_496	I20646
46762	47184	1.49998	1.57205	422	0.072075	1	120200843	146827556	ATP_PSN_496	I17273
46853	47244	1.50285	1.57274	391	0.069892	1	120350309	146992993	ATP_PSN_496	52
46852	47233	1.50279	1.57262	381	0.069831	1	120350073	146974957	ATP_PSN_496	OAI003
45477	47190	1.47119	1.57207	1713	0.100885	1	117032783	146838175	ATP_PSN_496	45
86321	87497	2.74014	2.8015	1176	0.061357	1	242327576	245284307	ATP_PSN_496	56
3108	4577	0.183766	0.250098	1469	0.066332	1	7916676	11979231	ATP_PSN_496	49
46104	47031	1.48899	1.55003	927	0.061041	1	118540569	145745492	ATP_PSN_496	OAI010
64767	67489	2.06309	2.12912	2722	0.066025	1	193485046	201519203	ATP_PSN_496	OAI010
46855	47247	1.50285	1.57287	392	0.0700181	1	120353364	146997245	ATP_PSN_496	I20661
44562	47031	1.4494	1.55003	2469	0.100633	1	114906992	145745492	ATP_PSN_496	SED017
3226	4546	0.186649	0.249172	1320	0.062523	1	8212903	11909514	ATP_PSN_496	POH006
46801	47060	1.50057	1.57145	259	0.070879	1	120286945	146591502	ATP_PSN_496	I14533
46823	47378	1.50106	1.57615	555	0.075086	1	120322961	147241723	ATP_PSN_700	ATP_PSN_190
46880	47123	1.50384	1.5717	243	0.067867	1	120437718	146694571	ATP_PSN_700	ATP_PSN_50
46823	47123	1.50106	1.5717	300	0.0706459	1	120322961	146694571	ATP_PSN_700	ATP_PSN_1268
47002	47568	1.54967	1.61949	566	0.0698141	1	145625979	150153950	ATP_PSN_700	ATP_PSN_1155
46988	47484	1.54956	1.61276	496	0.0632011	1	145564518	149738019	ATP_PSN_700	ATP_PSN_514
46853	47123	1.50285	1.5717	270	0.068853	1	120350309	146694571	ATP_PSN_700	ATP_PSN_510
46829	47123	1.50108	1.5717	294	0.070626	1	120333398	146694571	ATP_PSN_700	ATP_PSN_48
46880	47122	1.50384	1.5717	242	0.0678641	1	120437718	146694456	ATP_PSN_700	ATP_PSN_936
46775	47123	1.50012	1.5717	348	0.071587	1	120229117	146694571	ATP_PSN_700	ATP_PSN_90
46823	47123	1.50106	1.5717	300	0.0706459	1	120322961	146694571	ATP_PSN_700	I20649
46880	47123	1.50384	1.5717	243	0.067867	1	120437718	146694571	ATP_PSN_700	42
46853	47123	1.50285	1.5717	270	0.068853	1	120350309	146694571	ATP_PSN_700	7
46819	47123	1.50104	1.5717	304	0.0706639	1	120318021	146694571	ATP_PSN_700	HAD007
46823	47176	1.50106	1.57203	353	0.0709709	1	120322961	146814258	ATP_PSN_700	37
46853	47060	1.50285	1.57145	207	0.068601	1	120350309	146591502	ATP_PSN_700	14
46853	47123	1.50285	1.5717	270	0.068853	1	120350309	146694571	ATP_PSN_700	I11590
46853	47123	1.50285	1.5717	270	0.068853	1	120350309	146694571	ATP_PSN_700	POH002
46853	47123	1.50285	1.5717	270	0.068853	1	120350309	146694571	ATP_PSN_700	53
46880	47568	1.50384	1.61949	688	0.115649	1	120437718	150153950	ATP_PSN_700	OAI015
46777	47332	1.50014	1.57515	555	0.075011	1	120242537	147154297	ATP_PSN_700	28
46823	47123	1.50106	1.5717	300	0.0706459	1	120322961	146694571	ATP_PSN_700	I17273
46804	47123	1.50058	1.5717	319	0.0711269	1	120288463	146694571	ATP_PSN_700	52
46817	47123	1.50071	1.5717	306	0.070992	1	120310292	146694571	ATP_PSN_700	45
46937	47568	1.548	1.61949	631	0.07149	1	145383170	150153950	ATP_PSN_700	HAD015
46755	47378	1.49955	1.57615	623	0.076591	1	120177454	147241723	ATP_PSN_700	SED003
46853	47123	1.50285	1.5717	270	0.068853	1	120350309	146694571	ATP_PSN_700	SED020
46823	47123	1.50106	1.5717	300	0.0706459	1	120322961	146694571	ATP_PSN_700	30
46937	47741	1.548	1.62092	804	0.0729229	1	145383170	150956128	ATP_PSN_700	HAD004
46853	47472	1.50285	1.59366	619	0.090809	1	120350309	147826658	ATP_PSN_700	73
46801	47123	1.50057	1.5717	322	0.071131	1	120286945	146694571	ATP_PSN_700	I16508
46806	47123	1.50059	1.5717	317	0.0711169	1	120292279	146694571	ATP_PSN_700	I20661
46880	47123	1.50384	1.5717	243	0.067867	1	120437718	146694571	ATP_PSN_700	I17269
46880	47472	1.50384	1.59366	592	0.089823	1	120437718	147826658	ATP_PSN_700	ELY003
46819	48081	1.50104	1.62739	1262	0.126352	1	120318021	152142087	ATP_PSN_1271	ATP_PSN_332
46754	47332	1.49953	1.57515	578	0.0756149	1	120175342	147154297	ATP_PSN_1271	ATP_PSN_751
46764	47226	1.50001	1.57246	462	0.072451	1	120208472	146956313	ATP_PSN_1271	ATP_PSN_409
46636	47234	1.49635	1.57267	598	0.076318	1	119895221	146976402	ATP_PSN_1271	ATP_PSN_969
46801	47232	1.50057	1.57253	431	0.071959	1	120286945	146970932	ATP_PSN_1271	ATP_PSN_57
4157	5209	0.231849	0.296102	1052	0.064253	1	10968730	14225175	ATP_PSN_1271	ATP_PSN_957
46922	47472	1.50828	1.59366	550	0.085377	1	121164607	147826658	ATP_PSN_1271	ATP_PSN_957
46818	47120	1.50079	1.57167	302	0.070877	1	120311041	146693429	ATP_PSN_1271	ATP_PSN_520
46764	47380	1.50001	1.57619	616	0.076183	1	120208472	147246903	ATP_PSN_1271	ATP_PSN_946
46747	47944	1.49913	1.6256	1197	0.126464	1	120160789	151780177	ATP_PSN_1271	ATP_PSN_62
46801	47120	1.50057	1.57167	319	0.071092	1	120286945	146693429	ATP_PSN_1271	ATP_PSN_931
46796	47120	1.50053	1.57167	324	0.071135	1	120278487	146693429	ATP_PSN_1271	ATP_PSN_510
46764	47332	1.50001	1.57515	568	0.075143	1	120208472	147154297	ATP_PSN_1271	ATP_PSN_923
46796	47242	1.50053	1.57272	446	0.072188	1	120278487	146984463	ATP_PSN_1271	ATP_PSN_177
46703	47120	1.49762	1.57167	417	0.074049	1	120017900	146693429	ATP_PSN_1271	ATP_PSN_28
46760	47170	1.49979	1.57195	410	0.072163	1	120195042	146791402	ATP_PSN_1271	ATP_PSN_306
46853	47234	1.50285	1.57267	381	0.0698171	1	120350309	146976402	ATP_PSN_1271	ATP_PSN_730
46643	47120	1.4965	1.57167	477	0.075161	1	119907180	146693429	ATP_PSN_1271	ATP_PSN_90
46982	47485	1.54896	1.61545	503	0.066487	1	145555653	149784521	ATP_PSN_1271	ATP_PSN_511
46764	48117	1.50001	1.62801	1353	0.128005	1	120208472	152222192	ATP_PSN_1271	ATP_PSN_404
46986	47568	1.54952	1.61949	582	0.0699631	1	145561169	150153950	ATP_PSN_1271	ATP_PSN_950
46764	47232	1.50001	1.57253	468	0.072528	1	120208472	146970932	ATP_PSN_1271	SED008
46803	47226	1.50058	1.57246	423	0.071879	1	120287800	146956313	ATP_PSN_1271	13
46819	47233	1.50104	1.57262	414	0.071576	1	120318021	146974957	ATP_PSN_1271	50
46764	47332	1.50001	1.57515	568	0.075143	1	120208472	147154297	ATP_PSN_1271	I20654
46922	47168	1.50828	1.57192	246	0.0636331	1	121164607	146785649	ATP_PSN_1271	I14542
46801	47120	1.50057	1.57167	319	0.071092	1	120286945	146693429	ATP_PSN_1271	SED016
46650	47120	1.49662	1.57167	470	0.075042	1	119913824	146693429	ATP_PSN_1271	I20649
46159	47120	1.48924	1.57167	961	0.082426	1	118759888	146693429	ATP_PSN_1271	HAD011
46636	47226	1.49635	1.57246	590	0.076105	1	119895221	146956313	ATP_PSN_1271	7
46764	47568	1.50001	1.61949	804	0.119482	1	120208472	150153950	ATP_PSN_1271	1
46764	47179	1.50001	1.57204	415	0.072034	1	120208472	146821336	ATP_PSN_1271	37
46764	47120	1.50001	1.57167	356	0.071661	1	120208472	146693429	ATP_PSN_1271	41
46818	47340	1.50079	1.57551	522	0.0747169	1	120311041	147173505	ATP_PSN_1271	OAI011
46798	47196	1.50055	1.5721	398	0.0715519	1	120282232	146858964	ATP_PSN_1271	I14535
46650	47247	1.49662	1.57287	597	0.076248	1	119913824	146997245	ATP_PSN_1271	I11589
46762	47233	1.49998	1.57262	471	0.0726401	1	120200843	146974957	ATP_PSN_1271	14
46796	47226	1.50053	1.57246	430	0.071925	1	120278487	146956313	ATP_PSN_1271	9
46827	47332	1.50107	1.57515	505	0.07408	1	120324995	147154297	ATP_PSN_1271	HAD012
46760	47335	1.49979	1.57519	575	0.075397	1	120195042	147163327	ATP_PSN_1271	SED004
46764	47120	1.50001	1.57167	356	0.071661	1	120208472	146693429	ATP_PSN_1271	POH002
4224	5315	0.236486	0.298566	1091	0.06208	1	11166302	14352554	ATP_PSN_1271	SED010
45960	47120	1.48775	1.57167	1160	0.083919	1	118185332	146693429	ATP_PSN_1271	POH007
46796	47378	1.50053	1.57615	582	0.0756141	1	120278487	147241723	ATP_PSN_1271	53
46764	47245	1.50001	1.57276	481	0.0727561	1	120208472	146994190	ATP_PSN_1271	9
46764	47120	1.50001	1.57167	356	0.071661	1	120208472	146693429	ATP_PSN_1271	ELY005
46796	47481	1.50053	1.60933	685	0.108798	1	120278487	149211496	ATP_PSN_1271	I17273
46809	47226	1.50059	1.57246	417	0.071864	1	120293568	146956313	ATP_PSN_1271	POH008
46438	47233	1.49387	1.57262	795	0.0787491	1	119458001	146974957	ATP_PSN_1271	OAI004
46754	47120	1.49953	1.57167	366	0.0721329	1	120175342	146693429	ATP_PSN_1271	OAI003
46761	47191	1.49985	1.57208	430	0.072238	1	120197685	146842342	ATP_PSN_1271	ELY001
46819	47323	1.50104	1.57507	504	0.0740279	1	120318021	147132740	ATP_PSN_1271	45
46760	47173	1.49979	1.57198	413	0.0721921	1	120195042	146812058	ATP_PSN_1271	10
46781	47226	1.50015	1.57246	445	0.072306	1	120255126	146956313	ATP_PSN_1271	EAS006
46764	47242	1.50001	1.57272	478	0.072714	1	120208472	146984463	ATP_PSN_1271	HAD017
46496	47568	1.49412	1.61949	1072	0.125368	1	119555146	150153950	ATP_PSN_1271	I20644
86693	88018	2.75835	2.82797	1325	0.0696239	1	243098559	246057046	ATP_PSN_1271	58
46264	47234	1.49242	1.57267	970	0.080245	1	119023640	146976402	ATP_PSN_1271	HAD015
46760	47242	1.49979	1.57272	482	0.072927	1	120195042	146984463	ATP_PSN_1271	I20670
46802	47335	1.50058	1.57519	533	0.074613	1	120287490	147163327	ATP_PSN_1271	OAI008
46801	47262	1.50057	1.57367	461	0.073094	1	120286945	147022697	ATP_PSN_1271	I14534
46747	47120	1.49913	1.57167	373	0.072533	1	120160789	146693429	ATP_PSN_1271	OAI007
46801	47233	1.50057	1.57262	432	0.0720431	1	120286945	146974957	ATP_PSN_1271	OAI012
46996	47875	1.54966	1.62412	879	0.0744619	1	145597501	151521933	ATP_PSN_1271	57
46760	47449	1.49979	1.57765	689	0.077857	1	120195042	147381558	ATP_PSN_1271	HAD004
46764	47233	1.50001	1.57262	469	0.072612	1	120208472	146974957	ATP_PSN_1271	43
68198	69689	2.15454	2.21606	1491	0.061523	1	203173356	206635380	ATP_PSN_1271	OAI001
46754	47243	1.49953	1.57273	489	0.0731969	1	120175342	146988552	ATP_PSN_1271	HAD018
46755	47568	1.49955	1.61949	813	0.119933	1	120177454	150153950	ATP_PSN_1271	I20674
46754	47568	1.49953	1.61949	814	0.119954	1	120175342	150153950	ATP_PSN_1271	49
46819	47120	1.50104	1.57167	301	0.0706249	1	120318021	146693429	ATP_PSN_1271	SED009
46802	47472	1.50058	1.59366	670	0.0930849	1	120287490	147826658	ATP_PSN_1271	73
46796	48785	1.50053	1.64245	1989	0.141923	1	120278487	153723037	ATP_PSN_1271	POH003
46823	47332	1.50106	1.57515	509	0.0740889	1	120322961	147154297	ATP_PSN_1271	I20658
46764	47378	1.50001	1.57615	614	0.07614	1	120208472	147241723	ATP_PSN_1271	OAI005
46638	47166	1.49639	1.57188	528	0.075497	1	119897499	146767770	ATP_PSN_1271	HAD005
46438	47234	1.49387	1.57267	796	0.078801	1	119458001	146976402	ATP_PSN_1271	OAI010
46642	47232	1.49649	1.57253	590	0.076041	1	119905493	146970932	ATP_PSN_1271	POH006
46747	47830	1.49913	1.62228	1083	0.123144	1	120160789	151338570	ATP_PSN_1271	I20678
46647	48128	1.49652	1.62804	1481	0.131523	1	119909208	152307338	ATP_PSN_1271	I14533
46819	47342	1.50104	1.57552	523	0.074476	1	120318021	147184498	ATP_PSN_952	ATP_PSN_870
47062	48845	1.57153	1.64313	1783	0.071597	1	146617228	154076366	ATP_PSN_952	ATP_PSN_417
46922	47242	1.50828	1.57272	320	0.064435	1	121164607	146984463	ATP_PSN_952	ATP_PSN_409
174	4612	0.044512	0.251443	4438	0.206931	1	2046471	12067044	ATP_PSN_952	ATP_PSN_969
46879	47339	1.50332	1.5755	460	0.0721841	1	120435771	147172046	ATP_PSN_952	ATP_PSN_957
46880	47242	1.50384	1.57272	362	0.068881	1	120437718	146984463	ATP_PSN_952	ATP_PSN_116
46922	47264	1.50828	1.57375	342	0.065467	1	121164607	147024047	ATP_PSN_952	ATP_PSN_62
46819	47342	1.50104	1.57552	523	0.074476	1	120318021	147184498	ATP_PSN_952	ATP_PSN_909
45568	46979	1.47666	1.54836	1411	0.071702	1	117425577	145542281	ATP_PSN_952	ATP_PSN_905
63056	78132	2.02816	2.43361	15076	0.405448	1	187762733	226014216	ATP_PSN_952	ATP_PSN_931
7961	22030	0.420953	0.837312	14069	0.416359	1	19681273	57447820	ATP_PSN_952	ATP_PSN_923
78113	85575	2.43336	2.70006	7462	0.266701	1	225969031	240876278	ATP_PSN_952	ATP_PSN_923
46880	47332	1.50384	1.57515	452	0.07131	1	120437718	147154297	ATP_PSN_952	ATP_PSN_326
46819	47198	1.50104	1.57212	379	0.0710759	1	120318021	146883384	ATP_PSN_952	ATP_PSN_306
46819	47234	1.50104	1.57267	415	0.071628	1	120318021	146976402	ATP_PSN_952	ATP_PSN_880
46879	47342	1.50332	1.57552	463	0.0721991	1	120435771	147184498	ATP_PSN_952	ATP_PSN_527
4490	7008	0.2486	0.375528	2518	0.126928	1	11825544	18166092	ATP_PSN_952	ATP_PSN_936
62951	68312	2.02528	2.1602	5361	0.13492	1	187530283	203352244	ATP_PSN_952	ATP_PSN_936
46922	47249	1.50828	1.57313	327	0.064841	1	121164607	146999893	ATP_PSN_952	ATP_PSN_90
46200	47429	1.4912	1.57674	1229	0.085539	1	118854698	147342634	ATP_PSN_952	ATP_PSN_511
46891	47472	1.50386	1.59366	581	0.0898	1	120458924	147826658	ATP_PSN_952	ATP_PSN_404
46853	47249	1.50285	1.57313	396	0.070273	1	120350309	146999893	ATP_PSN_952	13
46819	47241	1.50104	1.57272	422	0.071674	1	120318021	146982884	ATP_PSN_952	HAD008
46819	47184	1.50104	1.57205	365	0.0710109	1	120318021	146827556	ATP_PSN_952	OAI002
46937	48337	1.548	1.63082	1400	0.082824	1	145383170	152759678	ATP_PSN_952	5
46880	47342	1.50384	1.57552	462	0.0716791	1	120437718	147184498	ATP_PSN_952	HAD011
46922	47242	1.50828	1.57272	320	0.064435	1	121164607	146984463	ATP_PSN_952	7
47350	48692	1.57586	1.63638	1342	0.060524	1	147210965	153329071	ATP_PSN_952	OAI006
46880	47694	1.50384	1.62081	814	0.116974	1	120437718	150696427	ATP_PSN_952	I0766
46819	47243	1.50104	1.57273	424	0.0716889	1	120318021	146988552	ATP_PSN_952	14
47354	48871	1.57596	1.64328	1517	0.06732	1	147213954	154225344	ATP_PSN_952	I3037
46880	47274	1.50384	1.57389	394	0.070057	1	120437718	147048600	ATP_PSN_952	SED004
46878	47342	1.50316	1.57552	464	0.0723611	1	120435163	147184498	ATP_PSN_952	I20668
46819	47342	1.50104	1.57552	523	0.074476	1	120318021	147184498	ATP_PSN_952	53
46996	47694	1.54966	1.62081	698	0.071153	1	145597501	150696427	ATP_PSN_952	OAI015
46922	47241	1.50828	1.57272	319	0.0644311	1	121164607	146982884	ATP_PSN_952	I20640
46922	47184	1.50828	1.57205	262	0.063768	1	121164607	146827556	ATP_PSN_952	I20646
46922	47342	1.50828	1.57552	420	0.0672331	1	121164607	147184498	ATP_PSN_952	ELY005
46922	47249	1.50828	1.57313	327	0.064841	1	121164607	146999893	ATP_PSN_952	28
46819	47243	1.50104	1.57273	424	0.0716889	1	120318021	146988552	ATP_PSN_952	OAI004
46880	47332	1.50384	1.57515	452	0.07131	1	120437718	147154297	ATP_PSN_952	HAD003
46587	47120	1.49521	1.57167	533	0.076454	1	119818590	146693429	ATP_PSN_952	I20655
46922	47342	1.50828	1.57552	420	0.0672331	1	121164607	147184498	ATP_PSN_952	I20644
46810	47184	1.50061	1.57205	374	0.071445	1	120297163	146827556	ATP_PSN_952	I20670
46747	47342	1.49913	1.57552	595	0.0763841	1	120160789	147184498	ATP_PSN_952	10
46781	47232	1.50015	1.57253	451	0.072383	1	120255126	146970932	ATP_PSN_952	SED020
46853	47472	1.50285	1.59366	619	0.090809	1	120350309	147826658	ATP_PSN_952	OAI012
46880	47241	1.50384	1.57272	361	0.0688771	1	120437718	146982884	ATP_PSN_952	43
46819	47247	1.50104	1.57287	428	0.071831	1	120318021	146997245	ATP_PSN_952	I17275
46922	48507	1.50828	1.63222	1585	0.123938	1	121164607	153045748	ATP_PSN_952	49
46999	47694	1.54966	1.62081	695	0.071151	1	145600255	150696427	ATP_PSN_952	I17276
46813	47484	1.50063	1.61276	671	0.112129	1	120303332	149738019	ATP_PSN_952	POH003
46870	47342	1.50295	1.57552	472	0.0725631	1	120412885	147184498	ATP_PSN_952	HAD005
46880	47196	1.50384	1.5721	316	0.068259	1	120437718	146858964	ATP_PSN_952	I16508
46853	47226	1.50285	1.57246	373	0.069604	1	120350309	146956313	ATP_PSN_952	47
46880	47472	1.50384	1.59366	592	0.089823	1	120437718	147826658	ATP_PSN_952	ELY003
46986	47581	1.54952	1.61993	595	0.0704081	1	145561169	150189738	ATP_PSN_870	ATP_PSN_332
46937	47740	1.548	1.62092	803	0.072921	1	145383170	150951857	ATP_PSN_870	ATP_PSN_957
87100	88421	2.77583	2.83656	1321	0.060729	1	244394043	246949434	ATP_PSN_870	ATP_PSN_702
46655	47233	1.49667	1.57262	578	0.0759511	1	119922814	146974957	ATP_PSN_870	ATP_PSN_719
46096	47031	1.48893	1.55003	935	0.061106	1	118526592	145745492	ATP_PSN_870	ATP_PSN_1268
46375	47120	1.49319	1.57167	745	0.078473	1	119316263	146693429	ATP_PSN_870	ATP_PSN_407
46762	47335	1.49998	1.57519	573	0.075212	1	120200843	147163327	ATP_PSN_870	ATP_PSN_923
46760	47174	1.49979	1.572	414	0.072212	1	120195042	146813137	ATP_PSN_870	ATP_PSN_306
46801	47120	1.50057	1.57167	319	0.071092	1	120286945	146693429	ATP_PSN_870	ATP_PSN_90
46990	47642	1.54959	1.62028	652	0.070693	1	145574692	150490370	ATP_PSN_870	ATP_PSN_511
46932	47581	1.53757	1.61993	649	0.0823661	1	144612613	150189738	ATP_PSN_870	50
82493	83681	2.55688	2.6221	1188	0.0652151	1	234800336	237269434	ATP_PSN_870	59
46643	47226	1.4965	1.57246	583	0.075951	1	119907180	146956313	ATP_PSN_870	7
46763	47342	1.49999	1.57552	579	0.0755301	1	120202298	147184498	ATP_PSN_870	OAI011
46537	47242	1.49423	1.57272	705	0.078493	1	119645535	146984463	ATP_PSN_870	14
86704	87863	2.75932	2.82282	1159	0.0635049	1	243272972	245823589	ATP_PSN_870	16
46800	47171	1.50055	1.57197	371	0.071413	1	120284988	146791729	ATP_PSN_870	46
82391	83767	2.55405	2.62585	1376	0.0717931	1	234658886	237404539	ATP_PSN_870	46
46801	47245	1.50057	1.57276	444	0.0721871	1	120286945	146994190	ATP_PSN_870	9
3950	5163	0.218399	0.293352	1213	0.074953	1	10510682	14154114	ATP_PSN_870	11
46801	47227	1.50057	1.57249	426	0.0719171	1	120286945	146964025	ATP_PSN_870	28
11	873	0.026208	0.087758	862	0.06155	1	1003629	3781096	ATP_PSN_870	POH008
46795	47648	1.5005	1.62032	853	0.119817	1	120275647	150508120	ATP_PSN_870	HAD003
87279	88873	2.78513	2.85014	1594	0.0650179	1	244777718	248002040	ATP_PSN_870	8
46819	47472	1.50104	1.59366	653	0.0926199	1	120318021	147826658	ATP_PSN_870	I20644
46642	47120	1.49649	1.57167	478	0.075174	1	119905493	146693429	ATP_PSN_870	OAI007
46986	47766	1.54952	1.62155	780	0.072023	1	145561169	151021509	ATP_PSN_870	OAI012
46759	47335	1.49967	1.57519	576	0.075515	1	120188180	147163327	ATP_PSN_870	HAD002
46800	47342	1.50055	1.57552	542	0.0749631	1	120284988	147184498	ATP_PSN_870	12
46796	47245	1.50053	1.57276	449	0.0722301	1	120278487	146994190	ATP_PSN_870	I17275
46753	47472	1.49925	1.59366	719	0.094412	1	120169052	147826658	ATP_PSN_870	49
46650	47453	1.49662	1.57852	803	0.0819	1	119913824	147387781	ATP_PSN_870	73
46746	47342	1.49907	1.57552	596	0.076452	1	120154603	147184498	ATP_PSN_870	POH003
46819	47232	1.50104	1.57253	413	0.071492	1	120318021	146970932	ATP_PSN_870	I20658
46801	47165	1.50057	1.57188	364	0.071305	1	120286945	146767353	ATP_PSN_870	HAD005
46105	47031	1.48901	1.55003	926	0.061029	1	118550444	145745492	ATP_PSN_870	OAI010
46823	47378	1.50106	1.57615	555	0.075086	1	120322961	147241723	ATP_PSN_332	ATP_PSN_417
46819	47568	1.50104	1.61949	749	0.118446	1	120318021	150153950	ATP_PSN_332	ATP_PSN_751
46818	47242	1.50079	1.57272	424	0.0719299	1	120311041	146984463	ATP_PSN_332	ATP_PSN_409
46584	47449	1.4952	1.57765	865	0.082453	1	119806271	147381558	ATP_PSN_332	ATP_PSN_520
46936	47875	1.54174	1.62412	939	0.0823799	1	145066917	151521933	ATP_PSN_332	ATP_PSN_512
46982	47581	1.54896	1.61993	599	0.070971	1	145555653	150189738	ATP_PSN_332	ATP_PSN_702
46650	47274	1.49662	1.57389	624	0.077271	1	119913824	147048600	ATP_PSN_332	ATP_PSN_881
46819	47226	1.50104	1.57246	407	0.0714149	1	120318021	146956313	ATP_PSN_332	ATP_PSN_873
46823	47332	1.50106	1.57515	509	0.0740889	1	120322961	147154297	ATP_PSN_332	ATP_PSN_62
46739	47047	1.49889	1.5713	308	0.0724111	1	120131597	146566324	ATP_PSN_332	ATP_PSN_719
46986	47562	1.54952	1.61947	576	0.0699501	1	145561169	150139471	ATP_PSN_332	ATP_PSN_909
46822	47347	1.50105	1.5758	525	0.074746	1	120322054	147198452	ATP_PSN_332	ATP_PSN_905
46819	47242	1.50104	1.57272	423	0.0716779	1	120318021	146984463	ATP_PSN_332	ATP_PSN_128
46853	47365	1.50285	1.57601	512	0.073159	1	120350309	147226791	ATP_PSN_332	ATP_PSN_510
46822	47323	1.50105	1.57507	501	0.074016	1	120322054	147132740	ATP_PSN_332	ATP_PSN_923
46655	47242	1.49667	1.57272	587	0.076053	1	119922814	146984463	ATP_PSN_332	ATP_PSN_177
46853	47245	1.50285	1.57276	392	0.0699091	1	120350309	146994190	ATP_PSN_332	ATP_PSN_28
46821	47274	1.50105	1.57389	453	0.072847	1	120320995	147048600	ATP_PSN_332	ATP_PSN_90
46823	47472	1.50106	1.59366	649	0.0926019	1	120322961	147826658	ATP_PSN_332	ATP_PSN_404
46584	47581	1.4952	1.61993	997	0.124736	1	119806271	150189738	ATP_PSN_332	ATP_PSN_950
46824	47323	1.50106	1.57507	499	0.074008	1	120323506	147132740	ATP_PSN_332	SED008
46823	47247	1.50106	1.57287	424	0.071813	1	120322961	146997245	ATP_PSN_332	13
46822	47323	1.50105	1.57507	501	0.074016	1	120322054	147132740	ATP_PSN_332	I20654
46819	47377	1.50104	1.57613	558	0.075091	1	120318021	147240853	ATP_PSN_332	25
46739	48128	1.49889	1.62804	1389	0.129152	1	120131597	152307338	ATP_PSN_332	I17274
46922	47245	1.50828	1.57276	323	0.0644771	1	121164607	146994190	ATP_PSN_332	SED016
46822	47226	1.50105	1.57246	404	0.071403	1	120322054	146956313	ATP_PSN_332	I20649
46819	47323	1.50104	1.57507	504	0.0740279	1	120318021	147132740	ATP_PSN_332	42
46823	47242	1.50106	1.57272	419	0.0716599	1	120322961	146984463	ATP_PSN_332	HAD013
46821	47378	1.50105	1.57615	557	0.0750971	1	120320995	147241723	ATP_PSN_332	HAD011
46650	47247	1.49662	1.57287	597	0.076248	1	119913824	146997245	ATP_PSN_332	I17271
46996	47581	1.54966	1.61993	585	0.070273	1	145597501	150189738	ATP_PSN_332	1
46037	47323	1.48847	1.57507	1286	0.0865959	1	118328919	147132740	ATP_PSN_332	HAD009
46819	47568	1.50104	1.61949	749	0.118446	1	120318021	150153950	ATP_PSN_332	HAD007
46821	47453	1.50105	1.57852	632	0.077476	1	120320995	147387781	ATP_PSN_332	41
46819	47342	1.50104	1.57552	523	0.074476	1	120318021	147184498	ATP_PSN_332	OAI011
46819	47472	1.50104	1.59366	653	0.0926199	1	120318021	147826658	ATP_PSN_332	I0766
46819	47419	1.50104	1.5766	600	0.0755609	1	120318021	147317765	ATP_PSN_332	I17268
46819	47196	1.50104	1.5721	377	0.0710559	1	120318021	146858964	ATP_PSN_332	I14535
46819	47245	1.50104	1.57276	426	0.07172	1	120318021	146994190	ATP_PSN_332	I11589
46575	47242	1.4945	1.57272	667	0.0782189	1	119782084	146984463	ATP_PSN_332	9
46739	47323	1.49889	1.57507	584	0.076177	1	120131597	147132740	ATP_PSN_332	HAD012
46819	47327	1.50104	1.57512	508	0.0740789	1	120318021	147141810	ATP_PSN_332	SED004
46853	47330	1.50285	1.57514	477	0.0722871	1	120350309	147148304	ATP_PSN_332	POH002
46937	47568	1.548	1.61949	631	0.07149	1	145383170	150153950	ATP_PSN_332	SED010
46825	47226	1.50106	1.57246	401	0.071393	1	120323893	146956313	ATP_PSN_332	POH007
46853	47378	1.50285	1.57615	525	0.0732931	1	120350309	147241723	ATP_PSN_332	53
46935	47561	1.5397	1.61945	626	0.079757	1	144992181	150134735	ATP_PSN_332	I20671
46674	47246	1.49681	1.57284	572	0.076039	1	119969706	146996800	ATP_PSN_332	9
46823	47245	1.50106	1.57276	422	0.071702	1	120322961	146994190	ATP_PSN_332	I20646
46819	47378	1.50104	1.57615	559	0.075104	1	120318021	147241723	ATP_PSN_332	ELY005
46655	47466	1.49667	1.59357	811	0.0969081	1	119922814	147820342	ATP_PSN_332	I17273
46739	47228	1.49889	1.57251	489	0.073621	1	120131597	146967196	ATP_PSN_332	POH008
46823	47242	1.50106	1.57272	419	0.0716599	1	120322961	146984463	ATP_PSN_332	OAI004
46706	47245	1.49773	1.57276	539	0.075034	1	120023450	146994190	ATP_PSN_332	52
46853	47226	1.50285	1.57246	373	0.069604	1	120350309	146956313	ATP_PSN_332	OAI003
46823	47191	1.50106	1.57208	368	0.0710249	1	120322961	146842342	ATP_PSN_332	ELY001
46819	47247	1.50104	1.57287	428	0.071831	1	120318021	146997245	ATP_PSN_332	45
46824	47226	1.50106	1.57246	402	0.071395	1	120323506	146956313	ATP_PSN_332	10
46823	47363	1.50106	1.576	540	0.0749409	1	120322961	147224252	ATP_PSN_332	I17270
46823	47242	1.50106	1.57272	419	0.0716599	1	120322961	146984463	ATP_PSN_332	HAD017
46650	47568	1.49662	1.61949	918	0.122863	1	119913824	150153950	ATP_PSN_332	I20644
46739	47465	1.49889	1.59355	726	0.09466	1	120131597	147814694	ATP_PSN_332	58
46739	47323	1.49889	1.57507	584	0.076177	1	120131597	147132740	ATP_PSN_332	44
46650	47330	1.49662	1.57514	680	0.0785151	1	119913824	147148304	ATP_PSN_332	OAI008
46823	47262	1.50106	1.57367	439	0.0726089	1	120322961	147022697	ATP_PSN_332	I14534
46584	48037	1.4952	1.62691	1453	0.131713	1	119806271	151977172	ATP_PSN_332	SED003
46823	47323	1.50106	1.57507	500	0.0740099	1	120322961	147132740	ATP_PSN_332	OAI013
46739	47468	1.49889	1.5936	729	0.0947051	1	120131597	147822234	ATP_PSN_332	OAI012
46988	47830	1.54956	1.62228	842	0.072715	1	145564518	151338570	ATP_PSN_332	57
46819	47242	1.50104	1.57272	423	0.0716779	1	120318021	146984463	ATP_PSN_332	43
46996	47581	1.54966	1.61993	585	0.070273	1	145597501	150189738	ATP_PSN_332	56
46824	47244	1.50106	1.57274	420	0.071683	1	120323506	146992993	ATP_PSN_332	HAD018
46987	47568	1.54955	1.61949	581	0.069934	1	145561594	150153950	ATP_PSN_332	I20674
46981	47568	1.54858	1.61949	587	0.070912	1	145550922	150153950	ATP_PSN_332	49
46819	47365	1.50104	1.57601	546	0.0749699	1	120318021	147226791	ATP_PSN_332	I17276
46993	47640	1.54961	1.62025	647	0.0706401	1	145585317	150478623	ATP_PSN_332	I17272
46172	47330	1.48929	1.57514	1158	0.085852	1	118796777	147148304	ATP_PSN_332	I20658
46823	47378	1.50106	1.57615	555	0.075086	1	120322961	147241723	ATP_PSN_332	OAI005
46819	47330	1.50104	1.57514	511	0.074098	1	120318021	147148304	ATP_PSN_332	I3044
46823	47242	1.50106	1.57272	419	0.0716599	1	120322961	146984463	ATP_PSN_332	OAI010
46853	47355	1.50285	1.57596	502	0.073107	1	120350309	147213954	ATP_PSN_332	ELY006
46853	47323	1.50285	1.57507	470	0.072217	1	120350309	147132740	ATP_PSN_332	SED017
46853	47323	1.50285	1.57507	470	0.072217	1	120350309	147132740	ATP_PSN_332	POH006
46819	47472	1.50104	1.59366	653	0.0926199	1	120318021	147826658	ATP_PSN_332	I14533
46819	47701	1.50104	1.62083	882	0.119788	1	120318021	150758727	ATP_PSN_332	POH004
46638	47191	1.49639	1.57208	553	0.075696	1	119897499	146842342	ATP_PSN_190	ATP_PSN_68
46823	47120	1.50106	1.57167	297	0.0706069	1	120322961	146693429	ATP_PSN_190	ATP_PSN_512
46819	47247	1.50104	1.57287	428	0.071831	1	120318021	146997245	ATP_PSN_190	ATP_PSN_873
46823	47191	1.50106	1.57208	368	0.0710249	1	120322961	146842342	ATP_PSN_190	ATP_PSN_196
46037	47031	1.48847	1.55003	994	0.0615619	1	118328919	145745492	ATP_PSN_190	ATP_PSN_727
46584	47267	1.4952	1.57383	683	0.078629	1	119806271	147027306	ATP_PSN_190	ATP_PSN_407
46819	47450	1.50104	1.57782	631	0.0767829	1	120318021	147382550	ATP_PSN_190	ATP_PSN_741
46762	47568	1.49998	1.61949	806	0.11951	1	120200843	150153950	ATP_PSN_190	ATP_PSN_1155
46037	47031	1.48847	1.55003	994	0.0615619	1	118328919	145745492	ATP_PSN_190	ATP_PSN_128
46823	47562	1.50106	1.61947	739	0.118415	1	120322961	150139471	ATP_PSN_190	ATP_PSN_514
4063	5210	0.222709	0.296137	1147	0.073428	1	10777260	14226634	ATP_PSN_190	ATP_PSN_510
46037	47031	1.48847	1.55003	994	0.0615619	1	118328919	145745492	ATP_PSN_190	ATP_PSN_880
46037	47031	1.48847	1.55003	994	0.0615619	1	118328919	145745492	ATP_PSN_190	ATP_PSN_48
46822	47191	1.50105	1.57208	369	0.071031	1	120322054	146842342	ATP_PSN_190	ATP_PSN_912
46801	47912	1.50057	1.62525	1111	0.124681	1	120286945	151677249	ATP_PSN_190	ATP_PSN_950
46172	47031	1.48929	1.55003	859	0.060748	1	118796777	145745492	ATP_PSN_190	ATP_PSN_120
46819	47198	1.50104	1.57212	379	0.0710759	1	120318021	146883384	ATP_PSN_190	ATP_PSN_151
46172	47031	1.48929	1.55003	859	0.060748	1	118796777	145745492	ATP_PSN_190	64
46823	47274	1.50106	1.57389	451	0.0728359	1	120322961	147048600	ATP_PSN_190	I14536
46157	47031	1.48922	1.55003	874	0.060818	1	118757034	145745492	ATP_PSN_190	HAD008
44413	47031	1.44184	1.55003	2618	0.108191	1	114666127	145745492	ATP_PSN_190	39
46037	47342	1.48847	1.57552	1305	0.087044	1	118328919	147184498	ATP_PSN_190	I20654
46760	47232	1.49979	1.57253	472	0.072741	1	120195042	146970932	ATP_PSN_190	I16510
46037	47031	1.48847	1.55003	994	0.0615619	1	118328919	145745492	ATP_PSN_190	25
46650	47227	1.49662	1.57249	577	0.0758671	1	119913824	146964025	ATP_PSN_190	15
46482	47227	1.49401	1.57249	745	0.0784861	1	119533823	146964025	ATP_PSN_190	OAI006
46037	47031	1.48847	1.55003	994	0.0615619	1	118328919	145745492	ATP_PSN_190	HAD009
46696	47176	1.49731	1.57203	480	0.0747249	1	120004002	146814258	ATP_PSN_190	37
46823	47453	1.50106	1.57852	630	0.0774649	1	120322961	147387781	ATP_PSN_190	I14535
47138	48507	1.57179	1.63222	1369	0.060431	1	146736548	153045748	ATP_PSN_190	16
46037	47031	1.48847	1.55003	994	0.0615619	1	118328919	145745492	ATP_PSN_190	I11590
46819	47568	1.50104	1.61949	749	0.118446	1	120318021	150153950	ATP_PSN_190	OAI015
46806	47191	1.50059	1.57208	385	0.0714959	1	120292279	146842342	ATP_PSN_190	9
6663	7896	0.357786	0.419492	1233	0.061706	1	17485551	19550459	ATP_PSN_190	11
46172	47031	1.48929	1.55003	859	0.060748	1	118796777	145745492	ATP_PSN_190	I20646
46655	47450	1.49667	1.57782	795	0.081158	1	119922814	147382550	ATP_PSN_190	3
46810	47173	1.50061	1.57198	363	0.071377	1	120297163	146812058	ATP_PSN_190	I20660
46623	47249	1.49575	1.57313	626	0.077376	1	119864770	146999893	ATP_PSN_190	28
46037	47031	1.48847	1.55003	994	0.0615619	1	118328919	145745492	ATP_PSN_190	52
46642	47453	1.49649	1.57852	811	0.082032	1	119905493	147387781	ATP_PSN_190	HAD003
85940	87195	2.7164	2.78097	1255	0.064569	1	241509795	244529403	ATP_PSN_190	45
46756	47172	1.49957	1.57197	416	0.072402	1	120180034	146810218	ATP_PSN_190	10
46152	47031	1.4892	1.55003	879	0.060837	1	118745635	145745492	ATP_PSN_190	HAD017
49582	51586	1.66712	1.73072	2004	0.0635999	1	156626358	160643111	ATP_PSN_190	HAD015
46823	47196	1.50106	1.5721	373	0.0710379	1	120322961	146858964	ATP_PSN_190	SED003
86988	88657	2.76937	2.84448	1669	0.0751128	1	244266817	247568051	ATP_PSN_190	30
46171	47031	1.48927	1.55003	860	0.06076	1	118792822	145745492	ATP_PSN_190	43
46822	47191	1.50105	1.57208	369	0.071031	1	120322054	146842342	ATP_PSN_190	OAI001
46438	47191	1.49387	1.57208	753	0.078216	1	119458001	146842342	ATP_PSN_190	4
4081	5134	0.226135	0.291462	1053	0.065327	1	10818066	14119840	ATP_PSN_190	SED009
46636	47196	1.49635	1.5721	560	0.0757459	1	119895221	146858964	ATP_PSN_190	73
46037	46982	1.48847	1.54858	945	0.060102	1	118328919	145550922	ATP_PSN_190	I20641
86757	87877	2.75988	2.82403	1120	0.0641599	1	243574177	245863222	ATP_PSN_190	21
40810	42662	1.32476	1.3901	1852	0.065343	1	105424155	110760444	ATP_PSN_190	HAD005
46264	47700	1.49242	1.62082	1436	0.1284	1	119023640	150743492	ATP_PSN_190	I14533
46823	47191	1.50106	1.57208	368	0.0710249	1	120322961	146842342	ATP_PSN_190	POH004
46801	47191	1.50057	1.57208	390	0.07151	1	120286945	146842342	ATP_PSN_190	47
46200	48555	1.4912	1.63307	2355	0.14187	1	118854698	153164767	ATP_PSN_190	ELY003
46754	47332	1.49953	1.57515	578	0.0756149	1	120175342	147154297	ATP_PSN_68	ATP_PSN_702
8119	10298	0.42494	0.498265	2179	0.073325	1	19987294	25224412	ATP_PSN_68	ATP_PSN_1268
79629	81759	2.46694	2.52856	2130	0.061626	1	229914568	233629203	ATP_PSN_68	ATP_PSN_326
46879	47047	1.50332	1.5713	168	0.0679851	1	120435771	146566324	ATP_PSN_68	ATP_PSN_306
82670	83769	2.56536	2.62682	1099	0.061455	1	235072837	237412431	ATP_PSN_68	ATP_PSN_120
46746	47410	1.49907	1.57649	664	0.07742	1	120154603	147296184	ATP_PSN_68	SED008
46750	47276	1.49916	1.57399	526	0.0748379	1	120162787	147051493	ATP_PSN_68	HAD008
41563	43388	1.34905	1.40989	1825	0.060841	1	107918319	112023770	ATP_PSN_68	I20680
46733	47624	1.49805	1.62021	891	0.122161	1	120107483	150407723	ATP_PSN_68	18
46754	47046	1.49953	1.57126	292	0.0717239	1	120175342	146560564	ATP_PSN_68	HAD013
46636	47410	1.49635	1.57649	774	0.080134	1	119895221	147296184	ATP_PSN_68	55
46922	47047	1.50828	1.5713	125	0.063019	1	121164607	146566324	ATP_PSN_68	7
46922	47226	1.50828	1.57246	304	0.064172	1	121164607	146956313	ATP_PSN_68	14
46879	47074	1.50332	1.57158	195	0.068266	1	120435771	146649084	ATP_PSN_68	16
46821	47053	1.50105	1.57143	232	0.070387	1	120320995	146580837	ATP_PSN_68	40
77006	79751	2.40881	2.46913	2745	0.0603271	1	222779948	230209790	ATP_PSN_68	I3037
46801	47642	1.50057	1.62028	841	0.119707	1	120286945	150490370	ATP_PSN_68	HAD014
46657	47227	1.49667	1.57249	570	0.075824	1	119923531	146964025	ATP_PSN_68	3
46797	47190	1.50054	1.57207	393	0.071532	1	120280554	146838175	ATP_PSN_68	44
46801	47332	1.50057	1.57515	531	0.074574	1	120286945	147154297	ATP_PSN_68	57
46922	47174	1.50828	1.572	252	0.06372	1	121164607	146813137	ATP_PSN_68	I20659
46154	47031	1.48921	1.55003	877	0.060822	1	118751035	145745492	ATP_PSN_68	43
46647	48548	1.49652	1.63273	1901	0.13621	1	119909208	153142328	ATP_PSN_68	4
46801	47226	1.50057	1.57246	425	0.071882	1	120286945	146956313	ATP_PSN_68	OAI010
46824	47046	1.50106	1.57126	222	0.070196	1	120323506	146560564	ATP_PSN_68	I20661
46880	47410	1.50384	1.57649	530	0.0726471	1	120437718	147296184	ATP_PSN_68	POH006
46801	47410	1.50057	1.57649	609	0.075911	1	120286945	147296184	ATP_PSN_68	I20650
46824	47414	1.50106	1.5765	590	0.0754341	1	120323506	147308323	ATP_PSN_68	POH004
46760	47472	1.49979	1.59366	712	0.093869	1	120195042	147826658	ATP_PSN_68	ELY003
46859	47171	1.50287	1.57197	312	0.069101	1	120363117	146791729	ATP_PSN_50	ATP_PSN_702
36427	39288	1.2176	1.28334	2861	0.065737	1	92640298	100765696	ATP_PSN_50	ATP_PSN_128
45692	46958	1.47978	1.54816	1266	0.0683831	1	117594464	145479219	ATP_PSN_50	ATP_PSN_880
46879	47945	1.50332	1.62561	1066	0.122294	1	120435771	151780784	ATP_PSN_50	ATP_PSN_936
46860	47226	1.50287	1.57246	366	0.0695879	1	120366055	146956313	ATP_PSN_50	ATP_PSN_90
46801	47230	1.50057	1.57253	429	0.071952	1	120286945	146969712	ATP_PSN_50	I20649
46264	47242	1.49242	1.57272	978	0.080295	1	119023640	146984463	ATP_PSN_50	42
46922	47233	1.50828	1.57262	311	0.0643331	1	121164607	146974957	ATP_PSN_50	62
46760	47226	1.49979	1.57246	466	0.072664	1	120195042	146956313	ATP_PSN_50	7
46858	47171	1.50286	1.57197	313	0.069103	1	120359998	146791729	ATP_PSN_50	20
46863	47226	1.5029	1.57246	363	0.069553	1	120406583	146956313	ATP_PSN_50	40
46880	47245	1.50384	1.57276	365	0.0689231	1	120437718	146994190	ATP_PSN_50	I11590
46797	47233	1.50054	1.57262	436	0.0720781	1	120280554	146974957	ATP_PSN_50	POH002
46879	47230	1.50332	1.57253	351	0.069208	1	120435771	146969712	ATP_PSN_50	I20668
46878	47274	1.50316	1.57389	396	0.070739	1	120435163	147048600	ATP_PSN_50	66
10000	11943	0.490497	0.550594	1943	0.060097	1	24527095	30576573	ATP_PSN_50	I20646
46796	47196	1.50053	1.5721	400	0.071566	1	120278487	146858964	ATP_PSN_50	I17273
46880	47184	1.50384	1.57205	304	0.0682141	1	120437718	146827556	ATP_PSN_50	52
3593	4975	0.200649	0.283539	1382	0.08289	1	9250991	13819261	ATP_PSN_50	I20644
46636	47226	1.49635	1.57246	590	0.076105	1	119895221	146956313	ATP_PSN_50	OAI007
46261	47123	1.49231	1.5717	862	0.079394	1	119007709	146694571	ATP_PSN_50	HAD004
46801	47123	1.50057	1.5717	322	0.071131	1	120286945	146694571	ATP_PSN_50	OAI005
46862	47472	1.50287	1.59366	610	0.0907869	1	120378678	147826658	ATP_PSN_50	21
46821	47226	1.50105	1.57246	405	0.071408	1	120320995	146956313	ATP_PSN_50	I16508
46819	47267	1.50104	1.57383	448	0.0727839	1	120318021	147027306	ATP_PSN_50	I17269
46853	47123	1.50285	1.5717	270	0.068853	1	120350309	146694571	ATP_PSN_50	ELY003
46762	47825	1.49998	1.62222	1063	0.122246	1	120200843	151295475	ATP_PSN_417	ATP_PSN_946
46823	47226	1.50106	1.57246	403	0.0713969	1	120322961	146956313	ATP_PSN_417	ATP_PSN_873
46199	47120	1.49098	1.57167	921	0.080689	1	118846667	146693429	ATP_PSN_417	ATP_PSN_128
46650	47565	1.49662	1.61948	915	0.122855	1	119913824	150143193	ATP_PSN_417	ATP_PSN_177
3830	5251	0.217192	0.297609	1421	0.080417	1	10027540	14280562	ATP_PSN_417	ATP_PSN_326
46937	47568	1.548	1.61949	631	0.07149	1	145383170	150153950	ATP_PSN_417	ATP_PSN_326
46764	47378	1.50001	1.57615	614	0.07614	1	120208472	147241723	ATP_PSN_417	OAI009
46371	47247	1.49318	1.57287	876	0.0796931	1	119300747	146997245	ATP_PSN_417	13
6152	7680	0.336917	0.409183	1528	0.072266	1	15674269	19106254	ATP_PSN_417	OAI002
46857	47274	1.50286	1.57389	417	0.071034	1	120355513	147048600	ATP_PSN_417	I20680
46935	47825	1.5397	1.62222	890	0.082527	1	144992181	151295475	ATP_PSN_417	25
46922	47120	1.50828	1.57167	198	0.063382	1	121164607	146693429	ATP_PSN_417	SED016
46762	47120	1.49998	1.57167	358	0.071689	1	120200843	146693429	ATP_PSN_417	I20649
86703	88239	2.75931	2.83294	1536	0.0736279	1	243266970	246471511	ATP_PSN_417	42
46650	47120	1.49662	1.57167	470	0.075042	1	119913824	146693429	ATP_PSN_417	HAD011
46863	47287	1.5029	1.57477	424	0.071866	1	120406583	147073355	ATP_PSN_417	55
46655	47568	1.49667	1.61949	913	0.122821	1	119922814	150153950	ATP_PSN_417	15
47032	48548	1.57104	1.63273	1516	0.0616879	1	146501348	153142328	ATP_PSN_417	1
46922	47120	1.50828	1.57167	198	0.063382	1	121164607	146693429	ATP_PSN_417	41
46763	47568	1.49999	1.61949	805	0.1195	1	120202298	150153950	ATP_PSN_417	I0766
46543	47120	1.49426	1.57167	577	0.077408	1	119674552	146693429	ATP_PSN_417	I17268
46823	47120	1.50106	1.57167	297	0.0706069	1	120322961	146693429	ATP_PSN_417	I14535
46753	47120	1.49925	1.57167	367	0.072417	1	120169052	146693429	ATP_PSN_417	I20679
46653	47740	1.49666	1.62092	1087	0.124263	1	119917253	150951857	ATP_PSN_417	HAD014
46105	47120	1.48901	1.57167	1015	0.08266	1	118550444	146693429	ATP_PSN_417	POH007
46823	47761	1.50106	1.62148	938	0.120424	1	120322961	151009689	ATP_PSN_417	OAI015
3830	5134	0.217192	0.291462	1304	0.07427	1	10027540	14119840	ATP_PSN_417	66
46823	47120	1.50106	1.57167	297	0.0706069	1	120322961	146693429	ATP_PSN_417	I17277
46387	47120	1.49324	1.57167	733	0.078424	1	119342355	146693429	ATP_PSN_417	I20646
46922	47120	1.50828	1.57167	198	0.063382	1	121164607	146693429	ATP_PSN_417	ELY005
46763	47247	1.49999	1.57287	484	0.072885	1	120202298	146997245	ATP_PSN_417	OAI004
46597	47568	1.49529	1.61949	971	0.124198	1	119834771	150153950	ATP_PSN_417	8
46934	47591	1.53806	1.62007	657	0.082002	1	144938320	150246070	ATP_PSN_417	I17270
46922	47190	1.50828	1.57207	268	0.063787	1	121164607	146838175	ATP_PSN_417	EAS006
46823	47448	1.50106	1.57735	625	0.076286	1	120322961	147379367	ATP_PSN_417	OAI008
46754	47191	1.49953	1.57208	437	0.0725509	1	120175342	146842342	ATP_PSN_417	OAI013
46823	47472	1.50106	1.59366	649	0.0926019	1	120322961	147826658	ATP_PSN_417	OAI012
46937	47568	1.548	1.61949	631	0.07149	1	145383170	150153950	ATP_PSN_417	57
46374	47262	1.49319	1.57367	888	0.080479	1	119311192	147022697	ATP_PSN_417	43
46860	47160	1.50287	1.57186	300	0.0689889	1	120366055	146762284	ATP_PSN_417	OAI001
46996	47568	1.54966	1.61949	572	0.069828	1	145597501	150153950	ATP_PSN_417	4
86596	87682	2.75286	2.81295	1086	0.0600898	1	242872032	245578692	ATP_PSN_417	SED009
46823	47743	1.50106	1.62095	920	0.11989	1	120322961	150958977	ATP_PSN_417	I17276
46863	47562	1.5029	1.61947	699	0.116571	1	120406583	150139471	ATP_PSN_417	1
46857	47589	1.50286	1.62003	732	0.117171	1	120355513	150234282	ATP_PSN_417	POH003
6471	7684	0.346901	0.409301	1213	0.0624	1	16504549	19111925	ATP_PSN_417	21
46795	47741	1.5005	1.62092	946	0.120416	1	120275647	150956128	ATP_PSN_417	OAI010
46880	47591	1.50384	1.62007	711	0.116228	1	120437718	150246070	ATP_PSN_417	POH006
3826	4942	0.217147	0.281722	1116	0.064575	1	9994339	13783354	ATP_PSN_417	I20678
46819	47944	1.50104	1.6256	1125	0.124556	1	120318021	151780177	ATP_PSN_751	ATP_PSN_969
46823	47472	1.50106	1.59366	649	0.0926019	1	120322961	147826658	ATP_PSN_751	ATP_PSN_946
46814	47120	1.50067	1.57167	306	0.0709929	1	120308975	146693429	ATP_PSN_751	ATP_PSN_931
46819	47191	1.50104	1.57208	372	0.0710429	1	120318021	146842342	ATP_PSN_751	ATP_PSN_923
46740	47120	1.49891	1.57167	380	0.072752	1	120138083	146693429	ATP_PSN_751	ATP_PSN_28
46880	47449	1.50384	1.57765	569	0.0738111	1	120437718	147381558	ATP_PSN_751	ATP_PSN_326
46017	47029	1.48837	1.54991	1012	0.061537	1	118279908	145739567	ATP_PSN_751	ATP_PSN_880
46823	47215	1.50106	1.57245	392	0.0713919	1	120322961	146927395	ATP_PSN_751	ATP_PSN_404
46819	47453	1.50104	1.57852	634	0.0774829	1	120318021	147387781	ATP_PSN_751	HAD010
46819	47275	1.50104	1.57397	456	0.0729319	1	120318021	147051058	ATP_PSN_751	13
46819	47365	1.50104	1.57601	546	0.0749699	1	120318021	147226791	ATP_PSN_751	I20654
46922	47944	1.50828	1.6256	1022	0.117313	1	121164607	151780177	ATP_PSN_751	I16510
46762	47413	1.49998	1.57649	651	0.076517	1	120200843	147308112	ATP_PSN_751	5
46819	47120	1.50104	1.57167	301	0.0706249	1	120318021	146693429	ATP_PSN_751	SED016
46819	47120	1.50104	1.57167	301	0.0706249	1	120318021	146693429	ATP_PSN_751	2
46754	47120	1.49953	1.57167	366	0.0721329	1	120175342	146693429	ATP_PSN_751	I20649
46819	47120	1.50104	1.57167	301	0.0706249	1	120318021	146693429	ATP_PSN_751	42
46819	47120	1.50104	1.57167	301	0.0706249	1	120318021	146693429	ATP_PSN_751	HAD011
46563	47241	1.49444	1.57272	678	0.078271	1	119768519	146982884	ATP_PSN_751	15
46819	47243	1.50104	1.57273	424	0.0716889	1	120318021	146988552	ATP_PSN_751	7
45301	47944	1.466	1.6256	2643	0.159599	1	116732350	151780177	ATP_PSN_751	OAI006
46652	47180	1.49665	1.57204	528	0.075387	1	119916426	146821869	ATP_PSN_751	37
46922	47120	1.50828	1.57167	198	0.063382	1	121164607	146693429	ATP_PSN_751	41
45646	47568	1.478	1.61949	1922	0.141484	1	117529965	150153950	ATP_PSN_751	SED013
46762	47448	1.49998	1.57735	686	0.077368	1	120200843	147379367	ATP_PSN_751	I0766
46796	48163	1.50053	1.62831	1367	0.127783	1	120278487	152400055	ATP_PSN_751	I14535
46814	47196	1.50067	1.5721	382	0.0714239	1	120308975	146858964	ATP_PSN_751	I11589
46817	47250	1.50071	1.57331	433	0.072592	1	120310292	147002022	ATP_PSN_751	20
46880	47241	1.50384	1.57272	361	0.0688771	1	120437718	146982884	ATP_PSN_751	9
46828	47174	1.50107	1.572	346	0.070931	1	120328254	146813137	ATP_PSN_751	HAD012
46706	47453	1.49773	1.57852	747	0.080797	1	120023450	147387781	ATP_PSN_751	SED004
46819	47120	1.50104	1.57167	301	0.0706249	1	120318021	146693429	ATP_PSN_751	POH007
46819	47120	1.50104	1.57167	301	0.0706249	1	120318021	146693429	ATP_PSN_751	I14541
46763	47418	1.49999	1.57657	655	0.076587	1	120202298	147315640	ATP_PSN_751	OAI015
46689	47247	1.49721	1.57287	558	0.0756631	1	119993484	146997245	ATP_PSN_751	9
46821	47120	1.50105	1.57167	299	0.070618	1	120320995	146693429	ATP_PSN_751	I20646
46657	47120	1.49667	1.57167	463	0.074999	1	119923531	146693429	ATP_PSN_751	ELY005
46821	47380	1.50105	1.57619	559	0.07514	1	120320995	147246903	ATP_PSN_751	I17273
46819	47472	1.50104	1.59366	653	0.0926199	1	120318021	147826658	ATP_PSN_751	POH008
46819	47243	1.50104	1.57273	424	0.0716889	1	120318021	146988552	ATP_PSN_751	OAI004
46706	47120	1.49773	1.57167	414	0.073939	1	120023450	146693429	ATP_PSN_751	52
46375	47120	1.49319	1.57167	745	0.078473	1	119316263	146693429	ATP_PSN_751	OAI003
46819	47244	1.50104	1.57274	425	0.071703	1	120318021	146992993	ATP_PSN_751	HAD001
46806	47342	1.50059	1.57552	536	0.074929	1	120292279	147184498	ATP_PSN_751	45
46987	47568	1.54955	1.61949	581	0.069934	1	145561594	150153950	ATP_PSN_751	8
46266	47120	1.49255	1.57167	854	0.079113	1	119029958	146693429	ATP_PSN_751	I20655
46922	47173	1.50828	1.57198	251	0.0637001	1	121164607	146812058	ATP_PSN_751	10
46761	47196	1.49985	1.5721	435	0.072251	1	120197685	146858964	ATP_PSN_751	I20670
46819	47270	1.50104	1.57386	451	0.0728159	1	120318021	147033573	ATP_PSN_751	I14534
46819	47191	1.50104	1.57208	372	0.0710429	1	120318021	146842342	ATP_PSN_751	OAI013
46813	47342	1.50063	1.57552	529	0.0748831	1	120303332	147184498	ATP_PSN_751	OAI012
45027	47029	1.46162	1.54991	2002	0.0882961	1	116205848	145739567	ATP_PSN_751	30
46937	47963	1.548	1.62595	1026	0.077952	1	145383170	151802639	ATP_PSN_751	I20659
46764	47241	1.50001	1.57272	477	0.07271	1	120208472	146982884	ATP_PSN_751	43
46819	47453	1.50104	1.57852	634	0.0774829	1	120318021	147387781	ATP_PSN_751	4
46794	47453	1.50043	1.57852	659	0.078092	1	120275063	147387781	ATP_PSN_751	56
46819	47244	1.50104	1.57274	425	0.071703	1	120318021	146992993	ATP_PSN_751	HAD018
46650	47191	1.49662	1.57208	541	0.07546	1	119913824	146842342	ATP_PSN_751	I20674
46665	47334	1.49668	1.57517	669	0.0784919	1	119936263	147162445	ATP_PSN_751	49
46819	47120	1.50104	1.57167	301	0.0706249	1	120318021	146693429	ATP_PSN_751	SED009
46819	47332	1.50104	1.57515	513	0.0741069	1	120318021	147154297	ATP_PSN_751	73
46813	47453	1.50063	1.57852	640	0.07789	1	120303332	147387781	ATP_PSN_751	POH003
47077	48790	1.57162	1.64249	1713	0.0708699	1	146656292	153743317	ATP_PSN_751	OAI005
46880	47120	1.50384	1.57167	240	0.0678281	1	120437718	146693429	ATP_PSN_751	I16508
46819	47120	1.50104	1.57167	301	0.0706249	1	120318021	146693429	ATP_PSN_751	I20661
46762	47335	1.49998	1.57519	573	0.075212	1	120200843	147163327	ATP_PSN_751	I14533
46880	47365	1.50384	1.57601	485	0.072173	1	120437718	147226791	ATP_PSN_409	ATP_PSN_116
46563	47242	1.49444	1.57272	679	0.078275	1	119768519	146984463	ATP_PSN_409	ATP_PSN_62
46823	47120	1.50106	1.57167	297	0.0706069	1	120322961	146693429	ATP_PSN_409	ATP_PSN_514
46563	47191	1.49444	1.57208	628	0.0776399	1	119768519	146842342	ATP_PSN_409	ATP_PSN_923
47060	48507	1.57151	1.63222	1447	0.060714	1	146594721	153045748	ATP_PSN_409	ATP_PSN_326
46702	47226	1.49738	1.57246	524	0.075075	1	120014607	146956313	ATP_PSN_409	ATP_PSN_527
46563	47120	1.49444	1.57167	557	0.077222	1	119768519	146693429	ATP_PSN_409	ATP_PSN_90
46922	47191	1.50828	1.57208	269	0.0638	1	121164607	146842342	ATP_PSN_409	ATP_PSN_511
46638	47700	1.49639	1.62082	1062	0.124436	1	119897499	150743492	ATP_PSN_409	ATP_PSN_404
82720	83974	2.57122	2.63455	1254	0.063328	1	235158280	237766070	ATP_PSN_409	ATP_PSN_950
46642	47230	1.49649	1.57253	588	0.0760339	1	119905493	146969712	ATP_PSN_409	ATP_PSN_120
46655	47472	1.49667	1.59366	817	0.096995	1	119922814	147826658	ATP_PSN_409	SED008
46822	47276	1.50105	1.57399	454	0.07294	1	120322054	147051493	ATP_PSN_409	13
46922	47472	1.50828	1.59366	550	0.085377	1	121164607	147826658	ATP_PSN_409	5
45926	47342	1.48724	1.57552	1416	0.088276	1	118128145	147184498	ATP_PSN_409	39
47281	48684	1.57472	1.63599	1403	0.061268	1	147059411	153320832	ATP_PSN_409	I20654
46819	47241	1.50104	1.57272	422	0.071674	1	120318021	146982884	ATP_PSN_409	I17274
46823	47383	1.50106	1.57626	560	0.0751979	1	120322961	147250763	ATP_PSN_409	SED005
46638	47120	1.49639	1.57167	482	0.075278	1	119897499	146693429	ATP_PSN_409	41
46823	47242	1.50106	1.57272	419	0.0716599	1	120322961	146984463	ATP_PSN_409	OAI011
46922	47332	1.50828	1.57515	410	0.066864	1	121164607	147154297	ATP_PSN_409	14
46878	47276	1.50316	1.57399	398	0.070837	1	120435163	147051493	ATP_PSN_409	9
46729	47174	1.49797	1.572	445	0.074034	1	120093312	146813137	ATP_PSN_409	HAD012
46823	47247	1.50106	1.57287	424	0.071813	1	120322961	146997245	ATP_PSN_409	SED004
46643	47120	1.4965	1.57167	477	0.075161	1	119907180	146693429	ATP_PSN_409	POH007
46601	47274	1.4956	1.57389	673	0.0782939	1	119842842	147048600	ATP_PSN_409	I14538
46880	47417	1.50384	1.5765	537	0.072666	1	120437718	147310327	ATP_PSN_409	I20640
46823	47242	1.50106	1.57272	419	0.0716599	1	120322961	146984463	ATP_PSN_409	I20671
46801	47472	1.50057	1.59366	671	0.093087	1	120286945	147826658	ATP_PSN_409	POH005
46200	47429	1.4912	1.57674	1229	0.085539	1	118854698	147342634	ATP_PSN_409	28
46764	47232	1.50001	1.57253	468	0.072528	1	120208472	146970932	ATP_PSN_409	I17273
46796	47255	1.50053	1.57364	459	0.0731131	1	120278487	147015542	ATP_PSN_409	OAI004
46729	47191	1.49797	1.57208	462	0.074114	1	120093312	146842342	ATP_PSN_409	ELY001
46588	47611	1.49522	1.62014	1023	0.124926	1	119823046	150324284	ATP_PSN_409	HAD003
46819	47472	1.50104	1.59366	653	0.0926199	1	120318021	147826658	ATP_PSN_409	8
46375	47173	1.49319	1.57198	798	0.078791	1	119316263	146812058	ATP_PSN_409	10
46819	47233	1.50104	1.57262	414	0.071576	1	120318021	146974957	ATP_PSN_409	I20644
46823	47247	1.50106	1.57287	424	0.071813	1	120322961	146997245	ATP_PSN_409	OAI008
46796	47242	1.50053	1.57272	446	0.072188	1	120278487	146984463	ATP_PSN_409	I14534
46880	47242	1.50384	1.57272	362	0.068881	1	120437718	146984463	ATP_PSN_409	10
46823	47242	1.50106	1.57272	419	0.0716599	1	120322961	146984463	ATP_PSN_409	OAI012
46774	47237	1.50004	1.57271	463	0.072665	1	120224469	146979516	ATP_PSN_409	57
46764	47472	1.50001	1.59366	708	0.0936559	1	120208472	147826658	ATP_PSN_409	43
46987	47749	1.54955	1.62101	762	0.071458	1	145561594	150974311	ATP_PSN_409	12
46150	47120	1.48918	1.57167	970	0.082481	1	118739469	146693429	ATP_PSN_409	HAD018
46762	47191	1.49998	1.57208	429	0.072107	1	120200843	146842342	ATP_PSN_409	I20674
46922	47270	1.50828	1.57386	348	0.065573	1	121164607	147033573	ATP_PSN_409	I17275
46763	47242	1.49999	1.57272	479	0.072732	1	120202298	146984463	ATP_PSN_409	49
46823	47472	1.50106	1.59366	649	0.0926019	1	120322961	147826658	ATP_PSN_409	I17276
51161	53647	1.71545	1.79526	2486	0.079803	1	159871738	164856772	ATP_PSN_409	I17272
46739	47188	1.49889	1.57207	449	0.0731751	1	120131597	146837802	ATP_PSN_409	I20641
46922	47472	1.50828	1.59366	550	0.085377	1	121164607	147826658	ATP_PSN_409	POH003
46922	47332	1.50828	1.57515	410	0.066864	1	121164607	147154297	ATP_PSN_969	ATP_PSN_957
46763	47332	1.49999	1.57515	569	0.075161	1	120202298	147154297	ATP_PSN_969	ATP_PSN_702
4480	5595	0.246721	0.308307	1115	0.061586	1	11797186	14782779	ATP_PSN_969	ATP_PSN_881
46746	47120	1.49907	1.57167	374	0.072601	1	120154603	146693429	ATP_PSN_969	ATP_PSN_1268
46863	47120	1.5029	1.57167	257	0.068763	1	120406583	146693429	ATP_PSN_969	ATP_PSN_741
46762	47565	1.49998	1.61948	803	0.119502	1	120200843	150143193	ATP_PSN_969	ATP_PSN_905
46823	47120	1.50106	1.57167	297	0.0706069	1	120322961	146693429	ATP_PSN_969	ATP_PSN_931
79500	83767	2.4641	2.62585	4267	0.161748	1	229555500	237404539	ATP_PSN_969	ATP_PSN_931
46635	47120	1.49614	1.57167	485	0.0755219	1	119893928	146693429	ATP_PSN_969	ATP_PSN_510
46764	47191	1.50001	1.57208	427	0.0720789	1	120208472	146842342	ATP_PSN_969	ATP_PSN_923
46538	47160	1.49423	1.57186	622	0.077623	1	119652601	146762284	ATP_PSN_969	ATP_PSN_911
46821	47120	1.50105	1.57167	299	0.070618	1	120320995	146693429	ATP_PSN_969	ATP_PSN_28
46762	47168	1.49998	1.57192	406	0.0719401	1	120200843	146785649	ATP_PSN_969	ATP_PSN_306
46874	47120	1.50298	1.57167	246	0.068689	1	120425404	146693429	ATP_PSN_969	ATP_PSN_48
6800	13699	0.366785	0.609475	6899	0.24269	1	17714638	34879683	ATP_PSN_969	ATP_PSN_936
46655	47120	1.49667	1.57167	465	0.075	1	119922814	146693429	ATP_PSN_969	ATP_PSN_90
46800	47825	1.50055	1.62222	1025	0.121669	1	120284988	151295475	ATP_PSN_969	HAD010
46764	47589	1.50001	1.62003	825	0.120027	1	120208472	150234282	ATP_PSN_969	SED008
46259	47241	1.49215	1.57272	982	0.080562	1	119002799	146982884	ATP_PSN_969	HAD008
46764	47120	1.50001	1.57167	356	0.071661	1	120208472	146693429	ATP_PSN_969	I20654
46764	47410	1.50001	1.57649	646	0.07648	1	120208472	147296184	ATP_PSN_969	5
46987	47941	1.54955	1.62559	954	0.076033	1	145561594	151772221	ATP_PSN_969	25
46754	47120	1.49953	1.57167	366	0.0721329	1	120175342	146693429	ATP_PSN_969	I20649
46760	47120	1.49979	1.57167	360	0.071874	1	120195042	146693429	ATP_PSN_969	42
46800	47120	1.50055	1.57167	320	0.071112	1	120284988	146693429	ATP_PSN_969	I17271
46747	47243	1.49913	1.57273	496	0.073597	1	120160789	146988552	ATP_PSN_969	7
46763	47332	1.49999	1.57515	569	0.075161	1	120202298	147154297	ATP_PSN_969	1
46936	47565	1.54174	1.61948	629	0.0777379	1	145066917	150143193	ATP_PSN_969	HAD007
46763	47117	1.49999	1.57165	354	0.071666	1	120202298	146687913	ATP_PSN_969	37
18217	21845	0.740824	0.827908	3628	0.087084	1	47486392	57103274	ATP_PSN_969	OAI011
46819	47120	1.50104	1.57167	301	0.0706249	1	120318021	146693429	ATP_PSN_969	3
46739	47565	1.49889	1.61948	826	0.120587	1	120131597	150143193	ATP_PSN_969	I0766
46762	47120	1.49998	1.57167	358	0.071689	1	120200843	146693429	ATP_PSN_969	I17268
46819	47120	1.50104	1.57167	301	0.0706249	1	120318021	146693429	ATP_PSN_969	I14535
46261	47120	1.49231	1.57167	859	0.079355	1	119007709	146693429	ATP_PSN_969	I11589
46800	47243	1.50055	1.57273	443	0.072176	1	120284988	146988552	ATP_PSN_969	14
46823	48033	1.50106	1.62686	1210	0.125804	1	120322961	151972510	ATP_PSN_969	20
46764	47120	1.50001	1.57167	356	0.071661	1	120208472	146693429	ATP_PSN_969	I3037
46963	47856	1.54829	1.62328	893	0.0749949	1	145526777	151438872	ATP_PSN_969	SED004
46764	47120	1.50001	1.57167	356	0.071661	1	120208472	146693429	ATP_PSN_969	POH002
18092	21690	0.737323	0.822836	3598	0.085513	1	47094267	56848954	ATP_PSN_969	I20668
46650	47243	1.49662	1.57273	593	0.076106	1	119913824	146988552	ATP_PSN_969	I14538
46800	47332	1.50055	1.57515	532	0.074594	1	120284988	147154297	ATP_PSN_969	53
71839	76310	2.27763	2.39257	4471	0.114933	1	210967213	221018385	ATP_PSN_969	I16509
46635	47448	1.49614	1.57735	813	0.081201	1	119893928	147379367	ATP_PSN_969	POH005
46823	47751	1.50106	1.62102	928	0.119962	1	120322961	150976213	ATP_PSN_969	9
55385	58425	1.84436	1.91651	3040	0.072157	1	168090311	175681571	ATP_PSN_969	I17277
13740	15298	0.611451	0.672817	1558	0.061366	1	34951571	39141738	ATP_PSN_969	11
46634	47417	1.49595	1.5765	783	0.080555	1	119883402	147310327	ATP_PSN_969	28
46762	47380	1.49998	1.57619	618	0.076211	1	120200843	147246903	ATP_PSN_969	I17273
46821	47120	1.50105	1.57167	299	0.070618	1	120320995	146693429	ATP_PSN_969	POH008
46764	47120	1.50001	1.57167	356	0.071661	1	120208472	146693429	ATP_PSN_969	52
46852	47363	1.50279	1.576	511	0.0732139	1	120350073	147224252	ATP_PSN_969	45
46987	47565	1.54955	1.61948	578	0.0699259	1	145561594	150143193	ATP_PSN_969	8
85822	89082	2.7114	2.86273	3260	0.151333	1	241330394	249210707	ATP_PSN_969	I17270
46823	47448	1.50106	1.57735	625	0.076286	1	120322961	147379367	ATP_PSN_969	EAS004
46162	47332	1.48925	1.57515	1170	0.085896	1	118766324	147154297	ATP_PSN_969	HAD015
46800	47120	1.50055	1.57167	320	0.071112	1	120284988	146693429	ATP_PSN_969	OAI007
46880	47332	1.50384	1.57515	452	0.07131	1	120437718	147154297	ATP_PSN_969	SED003
83989	85672	2.63632	2.70291	1683	0.0665841	1	237796237	241070371	ATP_PSN_969	SED020
46764	47191	1.50001	1.57208	427	0.0720789	1	120208472	146842342	ATP_PSN_969	OAI013
46800	47372	1.50055	1.57609	572	0.0755401	1	120284988	147236527	ATP_PSN_969	HAD004
46764	47417	1.50001	1.5765	653	0.076499	1	120208472	147310327	ATP_PSN_969	4
111	1001	0.035371	0.096566	890	0.061195	1	1706136	4121105	ATP_PSN_969	56
46796	47332	1.50053	1.57515	536	0.074617	1	120278487	147154297	ATP_PSN_969	56
46655	47191	1.49667	1.57208	536	0.075418	1	119922814	146842342	ATP_PSN_969	I20674
46800	47308	1.50055	1.57501	508	0.074457	1	120284988	147113387	ATP_PSN_969	I17275
46819	47120	1.50104	1.57167	301	0.0706249	1	120318021	146693429	ATP_PSN_969	SED009
46762	47332	1.49998	1.57515	570	0.075171	1	120200843	147154297	ATP_PSN_969	73
46636	47188	1.49635	1.57207	552	0.075716	1	119895221	146837802	ATP_PSN_969	I20641
46823	47247	1.50106	1.57287	424	0.071813	1	120322961	146997245	ATP_PSN_969	I20658
46747	47562	1.49913	1.61947	815	0.120341	1	120160789	150139471	ATP_PSN_969	OAI005
46652	47165	1.49665	1.57188	513	0.0752261	1	119916426	146767353	ATP_PSN_969	HAD005
55397	58412	1.84461	1.91633	3015	0.071726	1	168126289	175664945	ATP_PSN_969	HAD005
46796	47241	1.50053	1.57272	445	0.0721841	1	120278487	146982884	ATP_PSN_969	OAI010
46922	47228	1.50828	1.57251	306	0.064229	1	121164607	146967196	ATP_PSN_969	ELY006
46823	47120	1.50106	1.57167	297	0.0706069	1	120322961	146693429	ATP_PSN_969	I20661
46986	47565	1.54952	1.61948	579	0.069955	1	145561169	150143193	ATP_PSN_969	SED017
46739	47856	1.49889	1.62328	1117	0.12439	1	120131597	151438872	ATP_PSN_969	POH006
46747	47120	1.49913	1.57167	373	0.072533	1	120160789	146693429	ATP_PSN_969	34
46259	47120	1.49215	1.57167	861	0.079513	1	119002799	146693429	ATP_PSN_969	6
46823	47565	1.50106	1.61948	742	0.11842	1	120322961	150143193	ATP_PSN_969	POH004
47278	49023	1.57472	1.6464	1745	0.0716851	1	147056956	154691445	ATP_PSN_57	ATP_PSN_873
46853	47260	1.50285	1.57366	407	0.070811	1	120350309	147020456	ATP_PSN_57	ATP_PSN_730
46801	47246	1.50057	1.57284	445	0.072271	1	120286945	146996800	ATP_PSN_57	HAD010
46819	47453	1.50104	1.57852	634	0.0774829	1	120318021	147387781	ATP_PSN_57	50
46801	47243	1.50057	1.57273	442	0.072156	1	120286945	146988552	ATP_PSN_57	HAD008
46935	47944	1.5397	1.6256	1009	0.085901	1	144992181	151780177	ATP_PSN_57	25
46880	47173	1.50384	1.57198	293	0.0681461	1	120437718	146812058	ATP_PSN_57	42
46937	47743	1.548	1.62095	806	0.072952	1	145383170	150958977	ATP_PSN_57	7
46880	47472	1.50384	1.59366	592	0.089823	1	120437718	147826658	ATP_PSN_57	I0766
46800	47453	1.50055	1.57852	653	0.07797	1	120284988	147387781	ATP_PSN_57	9
46853	47193	1.50285	1.5721	340	0.0692431	1	120350309	146854836	ATP_PSN_57	HAD012
47312	48905	1.57504	1.64388	1593	0.0688469	1	147122831	154326366	ATP_PSN_57	29
46880	47276	1.50384	1.57399	396	0.070155	1	120437718	147051493	ATP_PSN_57	SED004
47277	48875	1.57471	1.6433	1598	0.0685951	1	147053429	154237638	ATP_PSN_57	66
46987	47876	1.54955	1.62413	889	0.074572	1	145561594	151523579	ATP_PSN_57	8
46853	47193	1.50285	1.5721	340	0.0692431	1	120350309	146854836	ATP_PSN_57	58
46796	47193	1.50053	1.5721	397	0.0715641	1	120278487	146854836	ATP_PSN_57	OAI013
46965	47934	1.54833	1.62556	969	0.0772251	1	145532549	151756696	ATP_PSN_57	I20656
46739	47241	1.49889	1.57272	502	0.0738231	1	120131597	146982884	ATP_PSN_957	ATP_PSN_116
46823	47342	1.50106	1.57552	519	0.074458	1	120322961	147184498	ATP_PSN_957	ATP_PSN_909
46759	47191	1.49967	1.57208	432	0.07241	1	120188180	146842342	ATP_PSN_957	ATP_PSN_923
46880	47168	1.50384	1.57192	288	0.0680791	1	120437718	146785649	ATP_PSN_957	ATP_PSN_306
46760	47289	1.49979	1.57484	529	0.075049	1	120195042	147077283	ATP_PSN_957	ATP_PSN_730
46563	47120	1.49444	1.57167	557	0.077222	1	119768519	146693429	ATP_PSN_957	ATP_PSN_90
46965	47568	1.54833	1.61949	603	0.0711571	1	145532549	150153950	ATP_PSN_957	ATP_PSN_404
46987	47739	1.54955	1.62092	752	0.0713639	1	145561594	150951477	ATP_PSN_957	OAI009
46880	47239	1.50384	1.57271	359	0.068874	1	120437718	146981361	ATP_PSN_957	HAD008
46747	47168	1.49913	1.57192	421	0.0727841	1	120160789	146785649	ATP_PSN_957	I14542
86702	88330	2.75898	2.83459	1628	0.0756071	1	243141099	246708467	ATP_PSN_957	42
46764	47472	1.50001	1.59366	708	0.0936559	1	120208472	147826658	ATP_PSN_957	1
46880	47472	1.50384	1.59366	592	0.089823	1	120437718	147826658	ATP_PSN_957	I0766
45929	46981	1.48741	1.54837	1052	0.060968	1	118139031	145547963	ATP_PSN_957	20
46823	47242	1.50106	1.57272	419	0.0716599	1	120322961	146984463	ATP_PSN_957	I14538
46993	47614	1.54961	1.62015	621	0.070541	1	145585317	150347374	ATP_PSN_957	I20671
46880	47332	1.50384	1.57515	452	0.07131	1	120437718	147154297	ATP_PSN_957	28
82752	84356	2.58208	2.64757	1604	0.06549	1	235377979	238566423	ATP_PSN_957	OAI003
46822	47318	1.50105	1.57505	496	0.073995	1	120322054	147129014	ATP_PSN_957	45
46880	47173	1.50384	1.57198	293	0.0681461	1	120437718	146812058	ATP_PSN_957	10
46703	47335	1.49762	1.57519	632	0.077572	1	120017900	147163327	ATP_PSN_957	EAS004
46922	47191	1.50828	1.57208	269	0.0638	1	121164607	146842342	ATP_PSN_957	OAI013
46880	47449	1.50384	1.57765	569	0.0738111	1	120437718	147381558	ATP_PSN_957	HAD004
46880	47239	1.50384	1.57271	359	0.068874	1	120437718	146981361	ATP_PSN_957	43
46819	47292	1.50104	1.57492	473	0.0738829	1	120318021	147087336	ATP_PSN_957	I17275
46820	47614	1.50104	1.62015	794	0.119108	1	120318231	150347374	ATP_PSN_957	49
47277	48693	1.57471	1.63673	1416	0.0620271	1	147053429	153330178	ATP_PSN_957	I20641
46922	47340	1.50828	1.57551	418	0.067222	1	121164607	147173505	ATP_PSN_957	POH003
46762	47274	1.49998	1.57389	512	0.073918	1	120200843	147048600	ATP_PSN_957	I20658
46880	47378	1.50384	1.57615	498	0.0723071	1	120437718	147241723	ATP_PSN_957	OAI005
46822	47165	1.50105	1.57188	343	0.0708261	1	120322054	146767353	ATP_PSN_957	HAD005
47289	48687	1.57491	1.63601	1398	0.061098	1	147081187	153325156	ATP_PSN_957	I14533
46823	47227	1.50106	1.57249	404	0.071432	1	120322961	146964025	ATP_PSN_520	ATP_PSN_116
46819	47198	1.50104	1.57212	379	0.0710759	1	120318021	146883384	ATP_PSN_520	ATP_PSN_873
46650	47227	1.49662	1.57249	577	0.0758671	1	119913824	146964025	ATP_PSN_520	ATP_PSN_196
46823	47286	1.50106	1.57475	463	0.0736899	1	120322961	147070609	ATP_PSN_520	ATP_PSN_1268
46823	47449	1.50106	1.57765	626	0.0765899	1	120322961	147381558	ATP_PSN_520	ATP_PSN_741
46822	47644	1.50105	1.6203	822	0.11925	1	120322054	150504947	ATP_PSN_520	ATP_PSN_128
46853	47449	1.50285	1.57765	596	0.074797	1	120350309	147381558	ATP_PSN_520	ATP_PSN_511
46019	47977	1.48838	1.6263	1958	0.137918	1	118282675	151830844	ATP_PSN_520	ATP_PSN_950
46587	47120	1.49521	1.57167	533	0.076454	1	119818590	146693429	ATP_PSN_520	OAI009
46823	47228	1.50106	1.57251	405	0.0714539	1	120322961	146967196	ATP_PSN_520	HAD010
46823	47226	1.50106	1.57246	403	0.0713969	1	120322961	146956313	ATP_PSN_520	13
46822	47332	1.50105	1.57515	510	0.074095	1	120322054	147154297	ATP_PSN_520	I20654
45553	47023	1.47624	1.54982	1470	0.073573	1	117370130	145723739	ATP_PSN_520	I14542
46433	47120	1.49385	1.57167	687	0.077817	1	119452688	146693429	ATP_PSN_520	I17274
46821	47274	1.50105	1.57389	453	0.072847	1	120320995	147048600	ATP_PSN_520	I20649
46655	47363	1.49667	1.576	708	0.079334	1	119922814	147224252	ATP_PSN_520	38
46819	47332	1.50104	1.57515	513	0.0741069	1	120318021	147154297	ATP_PSN_520	42
46822	47230	1.50105	1.57253	408	0.071473	1	120322054	146969712	ATP_PSN_520	HAD013
46823	47232	1.50106	1.57253	409	0.071474	1	120322961	146970932	ATP_PSN_520	55
46805	47472	1.50058	1.59366	667	0.0930799	1	120289617	147826658	ATP_PSN_520	41
46651	47120	1.49663	1.57167	469	0.075036	1	119914137	146693429	ATP_PSN_520	I0766
46819	47448	1.50104	1.57735	629	0.076304	1	120318021	147379367	ATP_PSN_520	I17268
46818	47196	1.50079	1.5721	378	0.0713079	1	120311041	146858964	ATP_PSN_520	I14535
46819	47227	1.50104	1.57249	408	0.07145	1	120318021	146964025	ATP_PSN_520	I11589
46922	47227	1.50828	1.57249	305	0.0642071	1	121164607	146964025	ATP_PSN_520	14
46823	47227	1.50106	1.57249	404	0.071432	1	120322961	146964025	ATP_PSN_520	I20679
46821	47120	1.50105	1.57167	299	0.070618	1	120320995	146693429	ATP_PSN_520	SED004
46198	47866	1.49092	1.62376	1668	0.132841	1	118845756	151499824	ATP_PSN_520	SED010
46824	47448	1.50106	1.57735	624	0.0762841	1	120323506	147379367	ATP_PSN_520	POH007
46853	47120	1.50285	1.57167	267	0.068814	1	120350309	146693429	ATP_PSN_520	53
46105	47031	1.48901	1.55003	926	0.061029	1	118550444	145745492	ATP_PSN_520	I20671
46821	47227	1.50105	1.57249	406	0.0714431	1	120320995	146964025	ATP_PSN_520	11
46821	47227	1.50105	1.57249	406	0.0714431	1	120320995	146964025	ATP_PSN_520	I20660
46819	47448	1.50104	1.57735	629	0.076304	1	120318021	147379367	ATP_PSN_520	ELY005
46819	47830	1.50104	1.62228	1011	0.121236	1	120318021	151338570	ATP_PSN_520	I20677
46098	47227	1.48896	1.57249	1129	0.0835351	1	118531980	146964025	ATP_PSN_520	POH008
46650	47227	1.49662	1.57249	577	0.0758671	1	119913824	146964025	ATP_PSN_520	52
46823	47227	1.50106	1.57249	404	0.071432	1	120322961	146964025	ATP_PSN_520	HAD001
12913	15416	0.583593	0.677825	2503	0.094232	1	33240596	39428028	ATP_PSN_520	8
46584	47332	1.4952	1.57515	748	0.079952	1	119806271	147154297	ATP_PSN_520	8
46442	47449	1.49388	1.57765	1007	0.083765	1	119461609	147381558	ATP_PSN_520	58
46650	47120	1.49662	1.57167	470	0.075042	1	119913824	146693429	ATP_PSN_520	OAI012
46636	47449	1.49635	1.57765	813	0.081298	1	119895221	147381558	ATP_PSN_520	57
46017	47056	1.48837	1.57144	1039	0.083063	1	118279908	146582447	ATP_PSN_520	19
46823	47056	1.50106	1.57144	233	0.0703779	1	120322961	146582447	ATP_PSN_520	I20659
46819	47232	1.50104	1.57253	413	0.071492	1	120318021	146970932	ATP_PSN_520	43
46823	47227	1.50106	1.57249	404	0.071432	1	120322961	146964025	ATP_PSN_520	HAD018
46818	47449	1.50079	1.57765	631	0.07686	1	120311041	147381558	ATP_PSN_520	I20674
46760	47362	1.49979	1.57599	602	0.076202	1	120195042	147223146	ATP_PSN_520	HAD016
46819	47227	1.50104	1.57249	408	0.07145	1	120318021	146964025	ATP_PSN_520	I17275
46823	47227	1.50106	1.57249	404	0.071432	1	120322961	146964025	ATP_PSN_520	I20652
46823	47449	1.50106	1.57765	626	0.0765899	1	120322961	147381558	ATP_PSN_520	I17272
46639	47448	1.49645	1.57735	809	0.080899	1	119901327	147379367	ATP_PSN_520	I20641
46878	47342	1.50316	1.57552	464	0.0723611	1	120435163	147184498	ATP_PSN_520	POH003
46823	47227	1.50106	1.57249	404	0.071432	1	120322961	146964025	ATP_PSN_520	OAI010
46650	47232	1.49662	1.57253	582	0.075909	1	119913824	146970932	ATP_PSN_520	I20661
46804	47332	1.50058	1.57515	528	0.0745699	1	120288463	147154297	ATP_PSN_520	SED017
46880	47191	1.50384	1.57208	311	0.068246	1	120437718	146842342	ATP_PSN_520	POH006
46819	47615	1.50104	1.62018	796	0.119137	1	120318021	150356425	ATP_PSN_520	I14533
46823	47380	1.50106	1.57619	557	0.0751289	1	120322961	147246903	ATP_PSN_520	6
46819	47117	1.50104	1.57165	298	0.070612	1	120318021	146687913	ATP_PSN_520	POH004
46880	47198	1.50384	1.57212	318	0.068279	1	120437718	146883384	ATP_PSN_512	ATP_PSN_116
46650	47248	1.49662	1.57312	598	0.0764951	1	119913824	146999835	ATP_PSN_512	ATP_PSN_873
46767	47227	1.50002	1.57249	460	0.0724721	1	120216287	146964025	ATP_PSN_512	ATP_PSN_196
46937	47839	1.548	1.623	902	0.074998	1	145383170	151351060	ATP_PSN_512	ATP_PSN_727
46581	47332	1.4948	1.57515	751	0.080349	1	119795133	147154297	ATP_PSN_512	ATP_PSN_719
46435	47247	1.49385	1.57287	812	0.0790211	1	119453304	146997245	ATP_PSN_512	ATP_PSN_1268
46648	47452	1.49652	1.57828	804	0.0817521	1	119909514	147385927	ATP_PSN_512	ATP_PSN_128
46626	47201	1.49577	1.57229	575	0.0765121	1	119868291	146893373	ATP_PSN_512	ATP_PSN_177
46853	47332	1.50285	1.57515	479	0.072296	1	120350309	147154297	ATP_PSN_512	ATP_PSN_326
46993	47568	1.54961	1.61949	575	0.0698781	1	145585317	150153950	ATP_PSN_512	ATP_PSN_306
46823	47201	1.50106	1.57229	378	0.071226	1	120322961	146893373	ATP_PSN_512	ATP_PSN_404
47337	49208	1.57547	1.65637	1871	0.080892	1	147166377	154919080	ATP_PSN_512	HAD010
46635	47262	1.49614	1.57367	627	0.0775239	1	119893928	147022697	ATP_PSN_512	13
45809	47073	1.48421	1.57158	1264	0.0873721	1	117815984	146648147	ATP_PSN_512	HAD011
46880	48833	1.50384	1.64303	1953	0.139196	1	120437718	153939130	ATP_PSN_512	55
3729	4978	0.211184	0.284307	1249	0.073123	1	9535303	13825513	ATP_PSN_512	37
46435	47046	1.49385	1.57126	611	0.077406	1	119453304	146560564	ATP_PSN_512	40
46937	47830	1.548	1.62228	893	0.07428	1	145383170	151338570	ATP_PSN_512	46
46880	47060	1.50384	1.57145	180	0.067615	1	120437718	146591502	ATP_PSN_512	I20660
46584	47064	1.4952	1.57154	480	0.0763481	1	119806271	146625509	ATP_PSN_512	ELY005
45851	46981	1.48457	1.54837	1130	0.063799	1	117888015	145547963	ATP_PSN_512	I17273
46823	47226	1.50106	1.57246	403	0.0713969	1	120322961	146956313	ATP_PSN_512	OAI004
46584	47332	1.4952	1.57515	748	0.079952	1	119806271	147154297	ATP_PSN_512	8
86571	87731	2.7512	2.8151	1160	0.0638931	1	242824384	245638038	ATP_PSN_512	EAS006
46823	47047	1.50106	1.5713	224	0.070244	1	120322961	146566324	ATP_PSN_512	HAD017
46635	47839	1.49614	1.623	1204	0.126851	1	119893928	151351060	ATP_PSN_512	57
46823	47184	1.50106	1.57205	361	0.0709929	1	120322961	146827556	ATP_PSN_512	I20659
46650	47335	1.49662	1.57519	685	0.078565	1	119913824	147163327	ATP_PSN_512	43
46762	47650	1.49998	1.62036	888	0.120381	1	120200843	150515021	ATP_PSN_512	49
46922	47342	1.50828	1.57552	420	0.0672331	1	121164607	147184498	ATP_PSN_512	POH003
46821	47226	1.50105	1.57246	405	0.071408	1	120320995	146956313	ATP_PSN_512	OAI010
46853	47334	1.50285	1.57517	481	0.07232	1	120350309	147162445	ATP_PSN_512	POH006
46583	47276	1.49508	1.57399	693	0.078913	1	119799665	147051493	ATP_PSN_512	71
86988	88466	2.76937	2.83828	1478	0.068907	1	244266817	247080458	ATP_PSN_512	71
4787	5986	0.263119	0.328767	1199	0.065648	1	12602979	15414413	ATP_PSN_1217	ATP_PSN_128
46932	47620	1.53757	1.6202	688	0.0826291	1	144612613	150376141	ATP_PSN_1217	ATP_PSN_510
46805	47247	1.50058	1.57287	442	0.072291	1	120289617	146997245	ATP_PSN_1217	ATP_PSN_47
46993	47739	1.54961	1.62092	746	0.071308	1	145585317	150951477	ATP_PSN_1217	ATP_PSN_90
46937	47838	1.548	1.62296	901	0.074966	1	145383170	151349174	ATP_PSN_1217	I14536
46922	47196	1.50828	1.5721	274	0.063813	1	121164607	146858964	ATP_PSN_1217	5
47190	49078	1.57208	1.65176	1888	0.0796721	1	146842342	154752736	ATP_PSN_1217	I14542
46739	47056	1.49889	1.57144	317	0.0725451	1	120131597	146582447	ATP_PSN_1217	2
46819	47247	1.50104	1.57287	428	0.071831	1	120318021	146997245	ATP_PSN_1217	38
58863	61808	1.92788	1.99748	2945	0.0696	1	176952890	183997429	ATP_PSN_1217	20
47037	48997	1.57116	1.64547	1960	0.074309	1	146522722	154609009	ATP_PSN_1217	EAS001
46744	47358	1.49894	1.57597	614	0.0770359	1	120144172	147217965	ATP_PSN_1217	ELY005
46650	47196	1.49662	1.5721	546	0.075473	1	119913824	146858964	ATP_PSN_1217	I17273
46993	47700	1.54961	1.62082	707	0.071215	1	145585317	150743492	ATP_PSN_1217	OAI007
46937	47620	1.548	1.6202	683	0.072198	1	145383170	150376141	ATP_PSN_1217	30
46823	47650	1.50106	1.62036	827	0.119299	1	120322961	150515021	ATP_PSN_1217	OAI016
46819	47247	1.50104	1.57287	428	0.071831	1	120318021	146997245	ATP_PSN_1217	POH001
46819	47337	1.50104	1.57545	518	0.0744079	1	120318021	147165378	ATP_PSN_1217	6
46823	47242	1.50106	1.57272	419	0.0716599	1	120322961	146984463	ATP_PSN_702	ATP_PSN_116
46761	47171	1.49985	1.57197	410	0.072121	1	120197685	146791729	ATP_PSN_702	ATP_PSN_34
46823	47472	1.50106	1.59366	649	0.0926019	1	120322961	147826658	ATP_PSN_702	ATP_PSN_1268
46754	47380	1.49953	1.57619	626	0.0766549	1	120175342	147246903	ATP_PSN_702	ATP_PSN_909
46528	47247	1.49418	1.57287	719	0.0786921	1	119619448	146997245	ATP_PSN_702	ATP_PSN_905
46808	47120	1.50059	1.57167	312	0.071075	1	120293169	146693429	ATP_PSN_702	ATP_PSN_514
46819	47327	1.50104	1.57512	508	0.0740789	1	120318021	147141810	ATP_PSN_702	ATP_PSN_923
46823	47334	1.50106	1.57517	511	0.0741129	1	120322961	147162445	ATP_PSN_702	ATP_PSN_85
3383	4819	0.191227	0.264153	1436	0.072926	1	8659714	12642129	ATP_PSN_702	ATP_PSN_730
46819	47314	1.50104	1.57504	495	0.0739969	1	120318021	147123340	ATP_PSN_702	ATP_PSN_730
46823	47439	1.50106	1.57719	616	0.076129	1	120322961	147365037	ATP_PSN_702	HAD010
46052	47031	1.48861	1.55003	979	0.061426	1	118355412	145745492	ATP_PSN_702	64
46804	47171	1.50058	1.57197	367	0.071389	1	120288463	146791729	ATP_PSN_702	I14536
4141	5470	0.2301	0.302776	1329	0.072676	1	10932432	14567691	ATP_PSN_702	5
45960	47010	1.48775	1.54969	1050	0.061938	1	118185332	145681484	ATP_PSN_702	50
46759	47241	1.49967	1.57272	482	0.0730411	1	120188180	146982884	ATP_PSN_702	HAD008
46052	47029	1.48861	1.54991	977	0.0613021	1	118355412	145739567	ATP_PSN_702	I20654
46746	47415	1.49907	1.5765	669	0.077433	1	120154603	147309211	ATP_PSN_702	5
46755	47332	1.49955	1.57515	577	0.0755939	1	120177454	147154297	ATP_PSN_702	18
3878	5163	0.217766	0.293352	1285	0.075586	1	10275592	14154114	ATP_PSN_702	I20649
46824	47274	1.50106	1.57389	450	0.072834	1	120323506	147048600	ATP_PSN_702	I20649
46798	47226	1.50055	1.57246	428	0.071911	1	120282232	146956313	ATP_PSN_702	42
87094	88345	2.77488	2.83495	1251	0.0600669	1	244391116	246748114	ATP_PSN_702	42
46823	47226	1.50106	1.57246	403	0.0713969	1	120322961	146956313	ATP_PSN_702	HAD013
46863	47242	1.5029	1.57272	379	0.069816	1	120406583	146984463	ATP_PSN_702	7
46746	47366	1.49907	1.57604	620	0.0769739	1	120154603	147231759	ATP_PSN_702	1
46763	47472	1.49999	1.59366	709	0.0936739	1	120202298	147826658	ATP_PSN_702	I0766
46800	47123	1.50055	1.5717	323	0.071151	1	120284988	146694571	ATP_PSN_702	I11589
46880	47226	1.50384	1.57246	346	0.0686181	1	120437718	146956313	ATP_PSN_702	16
46814	47335	1.50067	1.57519	521	0.0745159	1	120308975	147163327	ATP_PSN_702	20
86988	88264	2.76937	2.83311	1276	0.063736	1	244266817	246557735	ATP_PSN_702	20
46762	47334	1.49998	1.57517	572	0.075195	1	120200843	147162445	ATP_PSN_702	SED004
46052	47031	1.48861	1.55003	979	0.061426	1	118355412	145745492	ATP_PSN_702	SED010
46760	47171	1.49979	1.57197	411	0.072175	1	120195042	146791729	ATP_PSN_702	I20668
46823	47274	1.50106	1.57389	451	0.0728359	1	120322961	147048600	ATP_PSN_702	I14538
46635	47472	1.49614	1.59366	837	0.0975169	1	119893928	147826658	ATP_PSN_702	OAI015
46805	47366	1.50058	1.57604	561	0.0754579	1	120289617	147231759	ATP_PSN_702	I20671
46754	47171	1.49953	1.57197	417	0.0724339	1	120175342	146791729	ATP_PSN_702	66
4144	5145	0.230386	0.293059	1001	0.062673	1	10935423	14137801	ATP_PSN_702	3
46053	47031	1.48861	1.55003	978	0.061421	1	118356251	145745492	ATP_PSN_702	52
46652	47369	1.49665	1.57605	717	0.079394	1	119916426	147232740	ATP_PSN_702	I17270
46764	47332	1.50001	1.57515	568	0.075143	1	120208472	147154297	ATP_PSN_702	EAS004
46759	47335	1.49967	1.57519	576	0.075515	1	120188180	147163327	ATP_PSN_702	44
46764	47380	1.50001	1.57619	616	0.076183	1	120208472	147246903	ATP_PSN_702	10
46823	47226	1.50106	1.57246	403	0.0713969	1	120322961	146956313	ATP_PSN_702	OAI013
82255	83365	2.54613	2.60843	1110	0.0623028	1	234433886	236721660	ATP_PSN_702	19
46154	47241	1.48921	1.57272	1087	0.0835021	1	118751035	146982884	ATP_PSN_702	43
3759	4983	0.213324	0.284893	1224	0.071569	1	9708688	13830815	ATP_PSN_702	OAI001
46823	48729	1.50106	1.63926	1906	0.138198	1	120322961	153462681	ATP_PSN_702	12
46795	47429	1.5005	1.57674	634	0.0762349	1	120275647	147342634	ATP_PSN_702	56
46824	47120	1.50106	1.57167	296	0.070605	1	120323506	146693429	ATP_PSN_702	HAD018
46823	47226	1.50106	1.57246	403	0.0713969	1	120322961	146956313	ATP_PSN_702	I20674
46823	47334	1.50106	1.57517	511	0.0741129	1	120322961	147162445	ATP_PSN_702	I17275
46819	47274	1.50104	1.57389	455	0.0728539	1	120318021	147048600	ATP_PSN_702	I20658
46819	47247	1.50104	1.57287	428	0.071831	1	120318021	146997245	ATP_PSN_702	48
46728	48549	1.49789	1.63276	1821	0.134864	1	120091434	153143048	ATP_PSN_702	21
46482	47210	1.49401	1.57242	728	0.078415	1	119533823	146913370	ATP_PSN_702	HAD005
46820	47241	1.50104	1.57272	421	0.071673	1	120318231	146982884	ATP_PSN_702	OAI010
46747	47335	1.49913	1.57519	588	0.076056	1	120160789	147163327	ATP_PSN_702	I20661
46880	47333	1.50384	1.57517	453	0.0713331	1	120437718	147161777	ATP_PSN_702	POH006
46762	47226	1.49998	1.57246	464	0.072479	1	120200843	146956313	ATP_PSN_702	34
46822	47226	1.50105	1.57246	404	0.071403	1	120322054	146956313	ATP_PSN_702	6
46763	47226	1.49999	1.57246	463	0.072469	1	120202298	146956313	ATP_PSN_702	I17269
46754	47472	1.49953	1.59366	718	0.0941279	1	120175342	147826658	ATP_PSN_702	ELY003
46823	47352	1.50106	1.57586	529	0.0748019	1	120322961	147210993	ATP_PSN_116	ATP_PSN_946
46760	47201	1.49979	1.57229	441	0.0724931	1	120195042	146893373	ATP_PSN_116	ATP_PSN_873
46863	47242	1.5029	1.57272	379	0.069816	1	120406583	146984463	ATP_PSN_116	ATP_PSN_196
25	927	0.026806	0.091959	902	0.065153	1	1064979	4009793	ATP_PSN_116	ATP_PSN_727
46823	47242	1.50106	1.57272	419	0.0716599	1	120322961	146984463	ATP_PSN_116	ATP_PSN_62
46305	47047	1.49279	1.5713	742	0.07851	1	119126331	146566324	ATP_PSN_116	ATP_PSN_719
46891	47210	1.50386	1.57242	319	0.0685591	1	120458924	146913370	ATP_PSN_116	ATP_PSN_1268
46754	47362	1.49953	1.57599	608	0.076461	1	120175342	147223146	ATP_PSN_116	ATP_PSN_741
46821	47250	1.50105	1.57331	429	0.072257	1	120320995	147002022	ATP_PSN_116	ATP_PSN_909
46891	47350	1.50386	1.57585	459	0.071993	1	120458924	147210227	ATP_PSN_116	ATP_PSN_905
46879	47243	1.50332	1.57273	364	0.069412	1	120435771	146988552	ATP_PSN_116	ATP_PSN_128
46863	47244	1.5029	1.57274	381	0.069841	1	120406583	146992993	ATP_PSN_116	ATP_PSN_931
46922	48122	1.50828	1.62802	1200	0.119736	1	121164607	152259078	ATP_PSN_116	ATP_PSN_510
46764	47242	1.50001	1.57272	478	0.072714	1	120208472	146984463	ATP_PSN_116	ATP_PSN_923
46922	47245	1.50828	1.57276	323	0.0644771	1	121164607	146994190	ATP_PSN_116	ATP_PSN_911
46819	47274	1.50104	1.57389	455	0.0728539	1	120318021	147048600	ATP_PSN_116	ATP_PSN_85
46871	47354	1.50297	1.57594	483	0.072965	1	120418844	147213161	ATP_PSN_116	ATP_PSN_177
46880	47244	1.50384	1.57274	364	0.0689061	1	120437718	146992993	ATP_PSN_116	ATP_PSN_306
46764	47587	1.50001	1.61997	823	0.119961	1	120208472	150212089	ATP_PSN_116	ATP_PSN_730
46435	47214	1.49385	1.57245	779	0.078596	1	119453304	146927201	ATP_PSN_116	ATP_PSN_527
46819	47242	1.50104	1.57272	423	0.0716779	1	120318021	146984463	ATP_PSN_116	ATP_PSN_90
46863	47242	1.5029	1.57272	379	0.069816	1	120406583	146984463	ATP_PSN_116	ATP_PSN_511
46823	47362	1.50106	1.57599	539	0.074935	1	120322961	147223146	ATP_PSN_116	ATP_PSN_404
46859	47242	1.50287	1.57272	383	0.0698529	1	120363117	146984463	ATP_PSN_116	ATP_PSN_950
46823	47242	1.50106	1.57272	419	0.0716599	1	120322961	146984463	ATP_PSN_116	HAD010
46438	47276	1.49387	1.57399	838	0.080125	1	119458001	147051493	ATP_PSN_116	13
46880	47274	1.50384	1.57389	394	0.070057	1	120437718	147048600	ATP_PSN_116	HAD008
46880	47242	1.50384	1.57272	362	0.068881	1	120437718	146984463	ATP_PSN_116	I20654
46655	47242	1.49667	1.57272	587	0.076053	1	119922814	146984463	ATP_PSN_116	I14542
46891	47276	1.50386	1.57399	385	0.070132	1	120458924	147051493	ATP_PSN_116	OAI002
46880	47335	1.50384	1.57519	455	0.0713511	1	120437718	147163327	ATP_PSN_116	5
46880	47242	1.50384	1.57272	362	0.068881	1	120437718	146984463	ATP_PSN_116	I17274
46879	47195	1.50332	1.5721	316	0.068778	1	120435771	146857197	ATP_PSN_116	I20649
46860	47369	1.50287	1.57605	509	0.0731789	1	120366055	147232740	ATP_PSN_116	42
46860	47242	1.50287	1.57272	382	0.0698509	1	120366055	146984463	ATP_PSN_116	HAD011
46762	47244	1.49998	1.57274	482	0.072767	1	120200843	146992993	ATP_PSN_116	55
46870	47353	1.50295	1.57591	483	0.072957	1	120412885	147212431	ATP_PSN_116	7
46764	47242	1.50001	1.57272	478	0.072714	1	120208472	146984463	ATP_PSN_116	1
46893	47365	1.50386	1.57601	472	0.0721469	1	120463230	147226791	ATP_PSN_116	37
46761	47245	1.49985	1.57276	484	0.0729151	1	120197685	146994190	ATP_PSN_116	41
46863	47242	1.5029	1.57272	379	0.069816	1	120406583	146984463	ATP_PSN_116	OAI011
2939	4375	0.175944	0.240005	1436	0.064061	1	7539530	11547064	ATP_PSN_116	3
46922	47243	1.50828	1.57273	321	0.064446	1	121164607	146988552	ATP_PSN_116	3
46869	47362	1.50293	1.57599	493	0.073061	1	120411183	147223146	ATP_PSN_116	I0766
46868	47249	1.50291	1.57313	381	0.070212	1	120410030	146999893	ATP_PSN_116	I17268
46880	47196	1.50384	1.5721	316	0.068259	1	120437718	146858964	ATP_PSN_116	I14535
46819	47275	1.50104	1.57397	456	0.0729319	1	120318021	147051058	ATP_PSN_116	I11589
46880	47876	1.50384	1.62413	996	0.120287	1	120437718	151523579	ATP_PSN_116	14
46650	47245	1.49662	1.57276	595	0.0761371	1	119913824	146994190	ATP_PSN_116	20
46870	47353	1.50295	1.57591	483	0.072957	1	120412885	147212431	ATP_PSN_116	HAD012
46806	47353	1.50059	1.57591	547	0.075323	1	120292279	147212431	ATP_PSN_116	SED004
46822	47211	1.50105	1.57243	389	0.071378	1	120322054	146917385	ATP_PSN_116	SED010
46584	47198	1.4952	1.57212	614	0.076921	1	119806271	146883384	ATP_PSN_116	POH007
46823	47274	1.50106	1.57389	451	0.0728359	1	120322961	147048600	ATP_PSN_116	I14538
46822	47352	1.50105	1.57586	530	0.074808	1	120322054	147210993	ATP_PSN_116	I20640
46869	47242	1.50293	1.57272	373	0.069786	1	120411183	146984463	ATP_PSN_116	I20671
46800	47243	1.50055	1.57273	443	0.072176	1	120284988	146988552	ATP_PSN_116	9
46438	47352	1.49387	1.57586	914	0.081993	1	119458001	147210993	ATP_PSN_116	11
46878	47276	1.50316	1.57399	398	0.070837	1	120435163	147051493	ATP_PSN_116	I20646
24012	26036	0.884951	0.959873	2024	0.074922	1	61322512	65695930	ATP_PSN_116	ELY005
46870	47242	1.50295	1.57272	372	0.069765	1	120412885	146984463	ATP_PSN_116	ELY005
46879	47348	1.50332	1.57583	469	0.072517	1	120435771	147205770	ATP_PSN_116	28
46870	47245	1.50295	1.57276	375	0.0698071	1	120412885	146994190	ATP_PSN_116	I17273
46863	47380	1.5029	1.57619	517	0.073285	1	120406583	147246903	ATP_PSN_116	POH008
46880	47275	1.50384	1.57397	395	0.070135	1	120437718	147051058	ATP_PSN_116	OAI004
46880	47276	1.50384	1.57399	396	0.070155	1	120437718	147051493	ATP_PSN_116	OAI003
46823	47365	1.50106	1.57601	542	0.0749519	1	120322961	147226791	ATP_PSN_116	HAD003
46739	47337	1.49889	1.57545	598	0.076557	1	120131597	147165378	ATP_PSN_116	45
46880	47184	1.50384	1.57205	304	0.0682141	1	120437718	146827556	ATP_PSN_116	10
46879	47347	1.50332	1.5758	468	0.072481	1	120435771	147198452	ATP_PSN_116	I17270
46797	47353	1.50054	1.57591	556	0.0753721	1	120280554	147212431	ATP_PSN_116	EAS004
46863	47362	1.5029	1.57599	499	0.073091	1	120406583	147223146	ATP_PSN_116	HAD017
46863	47239	1.5029	1.57271	376	0.069809	1	120406583	146981361	ATP_PSN_116	I20644
46819	47332	1.50104	1.57515	513	0.0741069	1	120318021	147154297	ATP_PSN_116	58
46862	47242	1.50287	1.57272	380	0.069845	1	120378678	146984463	ATP_PSN_116	OAI008
46860	47242	1.50287	1.57272	382	0.0698509	1	120366055	146984463	ATP_PSN_116	OAI007
46823	47242	1.50106	1.57272	419	0.0716599	1	120322961	146984463	ATP_PSN_116	10
46869	47353	1.50293	1.57591	484	0.072978	1	120411183	147212431	ATP_PSN_116	OAI013
46880	47242	1.50384	1.57272	362	0.068881	1	120437718	146984463	ATP_PSN_116	OAI012
46922	47047	1.50828	1.5713	125	0.063019	1	121164607	146566324	ATP_PSN_116	I20659
46879	47353	1.50332	1.57591	474	0.0725931	1	120435771	147212431	ATP_PSN_116	43
496	1684	0.059049	0.120381	1188	0.061332	1	3013690	5023430	ATP_PSN_116	OAI001
46863	47352	1.5029	1.57586	489	0.072958	1	120406583	147210993	ATP_PSN_116	12
46823	47210	1.50106	1.57242	387	0.0713609	1	120322961	146913370	ATP_PSN_116	4
46861	47245	1.50287	1.57276	384	0.0698911	1	120369593	146994190	ATP_PSN_116	56
46860	47247	1.50287	1.57287	387	0.070004	1	120366055	146997245	ATP_PSN_116	I20674
46819	47275	1.50104	1.57397	456	0.0729319	1	120318021	147051058	ATP_PSN_116	I17275
46823	47242	1.50106	1.57272	419	0.0716599	1	120322961	146984463	ATP_PSN_116	49
46880	47332	1.50384	1.57515	452	0.07131	1	120437718	147154297	ATP_PSN_116	SED009
46634	47332	1.49595	1.57515	698	0.079199	1	119883402	147154297	ATP_PSN_116	73
46493	47365	1.49406	1.57601	872	0.0819529	1	119546153	147226791	ATP_PSN_116	I17276
46996	47560	1.54966	1.61943	564	0.0697759	1	145597501	150130096	ATP_PSN_116	I20652
46863	47353	1.5029	1.57591	490	0.0730081	1	120406583	147212431	ATP_PSN_116	POH003
46581	47335	1.4948	1.57519	754	0.08039	1	119795133	147163327	ATP_PSN_116	I20658
46823	47242	1.50106	1.57272	419	0.0716599	1	120322961	146984463	ATP_PSN_116	HAD005
46880	47352	1.50384	1.57586	472	0.072023	1	120437718	147210993	ATP_PSN_116	I3044
46863	47354	1.5029	1.57594	491	0.073032	1	120406583	147213161	ATP_PSN_116	OAI010
46880	47242	1.50384	1.57272	362	0.068881	1	120437718	146984463	ATP_PSN_116	I20661
46819	47247	1.50104	1.57287	428	0.071831	1	120318021	146997245	ATP_PSN_116	SED017
46880	47354	1.50384	1.57594	474	0.0720971	1	120437718	147213161	ATP_PSN_116	POH006
46783	47273	1.50017	1.57388	490	0.0737051	1	120258970	147043542	ATP_PSN_116	34
46922	47700	1.50828	1.62082	778	0.11254	1	121164607	150743492	ATP_PSN_116	I14533
46797	47335	1.50054	1.57519	538	0.07465	1	120280554	147163327	ATP_PSN_116	6
46863	47811	1.5029	1.62219	948	0.119289	1	120406583	151244986	ATP_PSN_116	POH004
46823	47354	1.50106	1.57594	531	0.074876	1	120322961	147213161	ATP_PSN_116	I20656
46653	47275	1.49666	1.57397	622	0.077318	1	119917253	147051058	ATP_PSN_881	ATP_PSN_905
46823	47120	1.50106	1.57167	297	0.0706069	1	120322961	146693429	ATP_PSN_881	ATP_PSN_514
46937	47568	1.548	1.61949	631	0.07149	1	145383170	150153950	ATP_PSN_881	ATP_PSN_85
46853	47120	1.50285	1.57167	267	0.068814	1	120350309	146693429	ATP_PSN_881	ATP_PSN_28
46760	47264	1.49979	1.57375	504	0.073959	1	120195042	147024047	ATP_PSN_881	OAI009
46932	47703	1.53757	1.62083	771	0.0832651	1	144612613	150763072	ATP_PSN_881	HAD010
46823	47642	1.50106	1.62028	819	0.119222	1	120322961	150490370	ATP_PSN_881	25
45944	47031	1.48748	1.55003	1087	0.06256	1	118158315	145745492	ATP_PSN_881	I20649
46643	47417	1.4965	1.5765	774	0.079999	1	119907180	147310327	ATP_PSN_881	HAD009
46823	47267	1.50106	1.57383	444	0.0727659	1	120322961	147027306	ATP_PSN_881	HAD007
86891	87864	2.762	2.82285	973	0.060849	1	244100097	245826977	ATP_PSN_881	37
46763	47120	1.49999	1.57167	357	0.071679	1	120202298	146693429	ATP_PSN_881	41
4075	5160	0.224755	0.293294	1085	0.068539	1	10808537	14150992	ATP_PSN_881	I0766
46853	47274	1.50285	1.57389	421	0.071043	1	120350309	147048600	ATP_PSN_881	14
46965	47587	1.54833	1.61997	622	0.0716361	1	145532549	150212089	ATP_PSN_881	20
46823	47120	1.50106	1.57167	297	0.0706069	1	120322961	146693429	ATP_PSN_881	I20679
46937	47610	1.548	1.62014	673	0.072142	1	145383170	150316265	ATP_PSN_881	SED004
46937	48143	1.548	1.62816	1206	0.080166	1	145383170	152344386	ATP_PSN_881	I14538
46937	47703	1.548	1.62083	766	0.072834	1	145383170	150763072	ATP_PSN_881	11
46853	47120	1.50285	1.57167	267	0.068814	1	120350309	146693429	ATP_PSN_881	OAI003
46963	47830	1.54829	1.62228	867	0.07399	1	145526777	151338570	ATP_PSN_881	45
46763	47249	1.49999	1.57313	486	0.073138	1	120202298	146999893	ATP_PSN_881	OAI008
46760	47190	1.49979	1.57207	430	0.072279	1	120195042	146838175	ATP_PSN_881	I20674
46937	47643	1.548	1.6203	706	0.072298	1	145383170	150498138	ATP_PSN_881	I17275
45944	48343	1.48748	1.63106	2399	0.143582	1	118158315	152783560	ATP_PSN_881	I20658
46764	47226	1.50001	1.57246	462	0.072451	1	120208472	146956313	ATP_PSN_881	I3044
46853	47276	1.50285	1.57399	423	0.071141	1	120350309	147051493	ATP_PSN_881	ELY006
79010	81840	2.44723	2.53187	2830	0.084635	1	228138542	233751576	ATP_PSN_881	POH001
81874	83422	2.53505	2.60916	1548	0.0741098	1	233791469	236800747	ATP_PSN_881	47
46880	47239	1.50384	1.57271	359	0.068874	1	120437718	146981361	ATP_PSN_881	I20656
46821	47226	1.50105	1.57246	405	0.071408	1	120320995	146956313	ATP_PSN_946	ATP_PSN_873
46823	47230	1.50106	1.57253	407	0.0714669	1	120322961	146969712	ATP_PSN_946	ATP_PSN_196
46996	47825	1.54966	1.62222	829	0.072564	1	145597501	151295475	ATP_PSN_946	ATP_PSN_719
46801	47275	1.50057	1.57397	474	0.0733989	1	120286945	147051058	ATP_PSN_946	ATP_PSN_1268
46801	47120	1.50057	1.57167	319	0.071092	1	120286945	146693429	ATP_PSN_946	ATP_PSN_407
46706	47120	1.49773	1.57167	414	0.073939	1	120023450	146693429	ATP_PSN_946	ATP_PSN_128
46754	47472	1.49953	1.59366	718	0.0941279	1	120175342	147826658	ATP_PSN_946	ATP_PSN_923
46763	47226	1.49999	1.57246	463	0.072469	1	120202298	146956313	ATP_PSN_946	ATP_PSN_335
46801	47418	1.50057	1.57657	617	0.076	1	120286945	147315640	ATP_PSN_946	ATP_PSN_177
46853	47648	1.50285	1.62032	795	0.117469	1	120350309	150508120	ATP_PSN_946	ATP_PSN_326
46099	47273	1.48898	1.57388	1174	0.0848991	1	118534976	147043542	ATP_PSN_946	ATP_PSN_880
46922	47694	1.50828	1.62081	772	0.112528	1	121164607	150696427	ATP_PSN_946	ATP_PSN_511
46823	47700	1.50106	1.62082	877	0.119765	1	120322961	150743492	ATP_PSN_946	ATP_PSN_912
8119	11262	0.42494	0.529491	3143	0.104551	1	19987294	28614249	ATP_PSN_946	ATP_PSN_950
14264	21127	0.627167	0.814787	6863	0.18762	1	36860150	55836297	ATP_PSN_946	ATP_PSN_950
24102	32102	0.888552	1.09562	8000	0.207068	1	61463825	81838776	ATP_PSN_946	ATP_PSN_950
46747	47273	1.49913	1.57388	526	0.0747451	1	120160789	147043542	ATP_PSN_946	ATP_PSN_120
46764	47378	1.50001	1.57615	614	0.07614	1	120208472	147241723	ATP_PSN_946	OAI009
46697	47226	1.49731	1.57246	529	0.075142	1	120005101	146956313	ATP_PSN_946	64
46821	47247	1.50105	1.57287	426	0.0718241	1	120320995	146997245	ATP_PSN_946	13
46698	47120	1.49732	1.57167	422	0.074342	1	120008136	146693429	ATP_PSN_946	I20654
46703	47472	1.49762	1.59366	769	0.0960439	1	120017900	147826658	ATP_PSN_946	5
46796	47267	1.50053	1.57383	471	0.073294	1	120278487	147027306	ATP_PSN_946	I20680
46823	47912	1.50106	1.62525	1089	0.124196	1	120322961	151677249	ATP_PSN_946	25
46703	47271	1.49762	1.57387	568	0.076254	1	120017900	147040430	ATP_PSN_946	I20649
46697	47247	1.49731	1.57287	550	0.0755581	1	120005101	146997245	ATP_PSN_946	55
46747	47262	1.49913	1.57367	515	0.074535	1	120160789	147022697	ATP_PSN_946	15
47047	48548	1.57142	1.63273	1501	0.0613099	1	146571244	153142328	ATP_PSN_946	1
46823	47419	1.50106	1.5766	596	0.0755429	1	120322961	147317765	ATP_PSN_946	HAD009
46823	47472	1.50106	1.59366	649	0.0926019	1	120322961	147826658	ATP_PSN_946	HAD007
46636	47117	1.49635	1.57165	481	0.075302	1	119895221	146687913	ATP_PSN_946	37
46762	47912	1.49998	1.62525	1150	0.125278	1	120200843	151677249	ATP_PSN_946	41
46823	47120	1.50106	1.57167	297	0.0706069	1	120322961	146693429	ATP_PSN_946	3
46763	47741	1.49999	1.62092	978	0.120933	1	120202298	150956128	ATP_PSN_946	I0766
46801	47120	1.50057	1.57167	319	0.071092	1	120286945	146693429	ATP_PSN_946	I17268
46823	47120	1.50106	1.57167	297	0.0706069	1	120322961	146693429	ATP_PSN_946	I14535
46801	47123	1.50057	1.5717	322	0.071131	1	120286945	146694571	ATP_PSN_946	I11589
46801	47245	1.50057	1.57276	444	0.0721871	1	120286945	146994190	ATP_PSN_946	9
46828	47484	1.50107	1.61276	656	0.11169	1	120328254	149738019	ATP_PSN_946	HAD012
46823	47226	1.50106	1.57246	403	0.0713969	1	120322961	146956313	ATP_PSN_946	29
46823	47275	1.50106	1.57397	452	0.0729139	1	120322961	147051058	ATP_PSN_946	SED004
46853	47275	1.50285	1.57397	422	0.071121	1	120350309	147051058	ATP_PSN_946	POH002
46801	47120	1.50057	1.57167	319	0.071092	1	120286945	146693429	ATP_PSN_946	SED010
46641	47449	1.49647	1.57765	808	0.081176	1	119903115	147381558	ATP_PSN_946	POH007
46853	47450	1.50285	1.57782	597	0.074972	1	120350309	147382550	ATP_PSN_946	53
46796	47275	1.50053	1.57397	479	0.073442	1	120278487	147051058	ATP_PSN_946	I14541
46823	47402	1.50106	1.57643	579	0.0753729	1	120322961	147282508	ATP_PSN_946	OAI015
14873	17559	0.651248	0.730297	2686	0.0790491	1	38109157	45072074	ATP_PSN_946	I20640
46853	47335	1.50285	1.57519	482	0.072337	1	120350309	147163327	ATP_PSN_946	46
46823	47244	1.50106	1.57274	421	0.071685	1	120322961	146992993	ATP_PSN_946	9
46823	47694	1.50106	1.62081	871	0.119753	1	120322961	150696427	ATP_PSN_946	I17277
46823	47741	1.50106	1.62092	918	0.119861	1	120322961	150956128	ATP_PSN_946	11
46747	47226	1.49913	1.57246	479	0.073323	1	120160789	146956313	ATP_PSN_946	I20646
46823	47120	1.50106	1.57167	297	0.0706069	1	120322961	146693429	ATP_PSN_946	I20660
46747	47950	1.49913	1.62571	1203	0.126577	1	120160789	151783697	ATP_PSN_946	ELY005
46734	47253	1.49811	1.57356	519	0.0754501	1	120115235	147005871	ATP_PSN_946	28
46796	47275	1.50053	1.57397	479	0.073442	1	120278487	147051058	ATP_PSN_946	OAI004
46932	47492	1.53757	1.61858	560	0.081019	1	144612613	149865880	ATP_PSN_946	HAD003
46823	47335	1.50106	1.57519	512	0.0741299	1	120322961	147163327	ATP_PSN_946	45
46819	47472	1.50104	1.59366	653	0.0926199	1	120318021	147826658	ATP_PSN_946	8
46740	47262	1.49891	1.57367	522	0.074754	1	120138083	147022697	ATP_PSN_946	10
46747	47120	1.49913	1.57167	373	0.072533	1	120160789	146693429	ATP_PSN_946	HAD017
46823	47226	1.50106	1.57246	403	0.0713969	1	120322961	146956313	ATP_PSN_946	I20670
46823	47429	1.50106	1.57674	606	0.0756799	1	120322961	147342634	ATP_PSN_946	10
46747	47484	1.49913	1.61276	737	0.11363	1	120160789	149738019	ATP_PSN_946	OAI013
46823	47472	1.50106	1.59366	649	0.0926019	1	120322961	147826658	ATP_PSN_946	OAI012
46801	47429	1.50057	1.57674	628	0.076165	1	120286945	147342634	ATP_PSN_946	57
46762	47419	1.49998	1.5766	657	0.076625	1	120200843	147317765	ATP_PSN_946	43
46639	47226	1.49645	1.57246	587	0.07601	1	119901327	146956313	ATP_PSN_946	OAI001
46200	48012	1.4912	1.62684	1812	0.135643	1	118854698	151945155	ATP_PSN_946	4
46796	47472	1.50053	1.59366	676	0.09313	1	120278487	147826658	ATP_PSN_946	56
46801	47275	1.50057	1.57397	474	0.0733989	1	120286945	147051058	ATP_PSN_946	I17275
46818	47378	1.50079	1.57615	560	0.075356	1	120311041	147241723	ATP_PSN_946	SED009
46764	47866	1.50001	1.62376	1102	0.123752	1	120208472	151499824	ATP_PSN_946	OAI016
46804	48507	1.50058	1.63222	1703	0.131644	1	120288463	153045748	ATP_PSN_946	73
46764	47484	1.50001	1.61276	720	0.112758	1	120208472	149738019	ATP_PSN_946	1
46922	47481	1.50828	1.60933	559	0.101045	1	121164607	149211496	ATP_PSN_946	POH003
46801	47948	1.50057	1.62568	1147	0.125103	1	120286945	151782407	ATP_PSN_946	OAI010
46823	47294	1.50106	1.57493	471	0.073874	1	120322961	147092112	ATP_PSN_946	ELY006
46853	47587	1.50285	1.61997	734	0.117114	1	120350309	150212089	ATP_PSN_946	POH006
46764	47378	1.50001	1.57615	614	0.07614	1	120208472	147241723	ATP_PSN_946	I20678
46196	47276	1.49086	1.57399	1080	0.083135	1	118843318	147051493	ATP_PSN_946	34
46801	47226	1.50057	1.57246	425	0.071882	1	120286945	146956313	ATP_PSN_946	47
46791	47198	1.50028	1.57212	407	0.071842	1	120272477	146883384	ATP_PSN_946	POH009
46763	47120	1.49999	1.57167	357	0.071679	1	120202298	146693429	ATP_PSN_946	71
46753	47472	1.49925	1.59366	719	0.094412	1	120169052	147826658	ATP_PSN_946	ELY003
46803	47227	1.50058	1.57249	424	0.0719141	1	120287800	146964025	ATP_PSN_873	ATP_PSN_196
46759	47226	1.49967	1.57246	467	0.072782	1	120188180	146956313	ATP_PSN_873	ATP_PSN_128
46019	47029	1.48838	1.54991	1010	0.061528	1	118282675	145739567	ATP_PSN_873	ATP_PSN_514
46019	47198	1.48838	1.57212	1179	0.0837339	1	118282675	146883384	ATP_PSN_873	ATP_PSN_510
46641	47211	1.49647	1.57243	570	0.075958	1	119903115	146917385	ATP_PSN_873	ATP_PSN_177
46698	47568	1.49732	1.61949	870	0.122163	1	120008136	150153950	ATP_PSN_873	ATP_PSN_28
46834	47198	1.50108	1.57212	364	0.071036	1	120334853	146883384	ATP_PSN_873	ATP_PSN_48
46922	47247	1.50828	1.57287	325	0.0645881	1	121164607	146997245	ATP_PSN_873	ATP_PSN_511
46822	47276	1.50105	1.57399	454	0.07294	1	120322054	147051493	ATP_PSN_873	ATP_PSN_912
46806	47247	1.50059	1.57287	441	0.072284	1	120292279	146997245	ATP_PSN_873	ATP_PSN_950
46986	47826	1.54952	1.62225	840	0.072731	1	145561169	151325055	ATP_PSN_873	ATP_PSN_151
46801	47226	1.50057	1.57246	425	0.071882	1	120286945	146956313	ATP_PSN_873	OAI009
46739	47228	1.49889	1.57251	489	0.073621	1	120131597	146967196	ATP_PSN_873	13
46823	47247	1.50106	1.57287	424	0.071813	1	120322961	146997245	ATP_PSN_873	I20654
46922	47198	1.50828	1.57212	276	0.063833	1	121164607	146883384	ATP_PSN_873	OAI002
46636	47229	1.49635	1.57253	593	0.076174	1	119895221	146969411	ATP_PSN_873	I20680
46818	47197	1.50079	1.57212	379	0.071327	1	120311041	146881886	ATP_PSN_873	25
46806	47226	1.50059	1.57246	420	0.0718679	1	120292279	146956313	ATP_PSN_873	I17274
46922	47198	1.50828	1.57212	276	0.063833	1	121164607	146883384	ATP_PSN_873	SED016
46823	47560	1.50106	1.61943	737	0.118376	1	120322961	150130096	ATP_PSN_873	I20649
46020	47247	1.4884	1.57287	1227	0.084475	1	118289784	146997245	ATP_PSN_873	38
4107	5435	0.228854	0.301764	1328	0.07291	1	10881454	14507057	ATP_PSN_873	42
46646	47276	1.49652	1.57399	630	0.077476	1	119908763	147051493	ATP_PSN_873	HAD011
46753	47227	1.49925	1.57249	474	0.0732421	1	120169052	146964025	ATP_PSN_873	55
46819	47226	1.50104	1.57246	407	0.0714149	1	120318021	146956313	ATP_PSN_873	HAD009
46703	47198	1.49762	1.57212	495	0.0745	1	120017900	146883384	ATP_PSN_873	41
46804	47226	1.50058	1.57246	422	0.071878	1	120288463	146956313	ATP_PSN_873	I0766
46696	47198	1.49731	1.57212	502	0.0748119	1	120004002	146883384	ATP_PSN_873	I17268
46739	47247	1.49889	1.57287	508	0.0739801	1	120131597	146997245	ATP_PSN_873	I14535
46853	47226	1.50285	1.57246	373	0.069604	1	120350309	146956313	ATP_PSN_873	14
46739	47250	1.49889	1.57331	511	0.0744131	1	120131597	147002022	ATP_PSN_873	I20679
46823	47234	1.50106	1.57267	411	0.07161	1	120322961	146976402	ATP_PSN_873	9
46806	47211	1.50059	1.57243	405	0.0718429	1	120292279	146917385	ATP_PSN_873	SED004
46853	47198	1.50285	1.57212	345	0.069265	1	120350309	146883384	ATP_PSN_873	POH002
46819	47232	1.50104	1.57253	413	0.071492	1	120318021	146970932	ATP_PSN_873	SED010
46650	47335	1.49662	1.57519	685	0.078565	1	119913824	147163327	ATP_PSN_873	POH007
46853	47247	1.50285	1.57287	394	0.0700201	1	120350309	146997245	ATP_PSN_873	53
46853	47198	1.50285	1.57212	345	0.069265	1	120350309	146883384	ATP_PSN_873	46
46650	47300	1.49662	1.57496	650	0.078337	1	119913824	147099833	ATP_PSN_873	POH005
4077	5016	0.225407	0.286376	939	0.060969	1	10812417	13885279	ATP_PSN_873	I17277
46697	47198	1.49731	1.57212	501	0.074803	1	120005101	146883384	ATP_PSN_873	11
46821	47198	1.50105	1.57212	377	0.071069	1	120320995	146883384	ATP_PSN_873	I20646
46703	47227	1.49762	1.57249	524	0.074874	1	120017900	146964025	ATP_PSN_873	I20660
46585	47276	1.4952	1.57399	691	0.0787899	1	119812129	147051493	ATP_PSN_873	ELY005
46764	47198	1.50001	1.57212	434	0.072112	1	120208472	146883384	ATP_PSN_873	I20677
46648	47226	1.49652	1.57246	578	0.075932	1	119909514	146956313	ATP_PSN_873	I17273
46823	47226	1.50106	1.57246	403	0.0713969	1	120322961	146956313	ATP_PSN_873	OAI004
46646	47226	1.49652	1.57246	580	0.0759391	1	119908763	146956313	ATP_PSN_873	8
46823	47247	1.50106	1.57287	424	0.071813	1	120322961	146997245	ATP_PSN_873	OAI013
46801	47226	1.50057	1.57246	425	0.071882	1	120286945	146956313	ATP_PSN_873	OAI012
46823	47276	1.50106	1.57399	453	0.0729339	1	120322961	147051493	ATP_PSN_873	57
46740	47226	1.49891	1.57246	486	0.073542	1	120138083	146956313	ATP_PSN_873	43
46823	47232	1.50106	1.57253	409	0.071474	1	120322961	146970932	ATP_PSN_873	HAD018
46823	47250	1.50106	1.57331	427	0.072246	1	120322961	147002022	ATP_PSN_873	I20674
46797	47226	1.50054	1.57246	429	0.0719171	1	120280554	146956313	ATP_PSN_873	HAD016
46819	47226	1.50104	1.57246	407	0.0714149	1	120318021	146956313	ATP_PSN_873	I17275
46796	47198	1.50053	1.57212	402	0.071586	1	120278487	146883384	ATP_PSN_873	I20652
46796	47247	1.50053	1.57287	451	0.0723411	1	120278487	146997245	ATP_PSN_873	I17272
46801	47180	1.50057	1.57204	379	0.071466	1	120286945	146821869	ATP_PSN_873	I20641
46922	47226	1.50828	1.57246	304	0.064172	1	121164607	146956313	ATP_PSN_873	POH003
46821	47226	1.50105	1.57246	405	0.071408	1	120320995	146956313	ATP_PSN_873	OAI010
46746	47247	1.49907	1.57287	501	0.073807	1	120154603	146997245	ATP_PSN_873	I20661
46853	47226	1.50285	1.57246	373	0.069604	1	120350309	146956313	ATP_PSN_873	POH006
46746	47226	1.49907	1.57246	480	0.073391	1	120154603	146956313	ATP_PSN_873	I20650
46796	47247	1.50053	1.57287	451	0.0723411	1	120278487	146997245	ATP_PSN_873	6
46740	47226	1.49891	1.57246	486	0.073542	1	120138083	146956313	ATP_PSN_873	POH004
46703	47740	1.49762	1.62092	1037	0.123301	1	120017900	150951857	ATP_PSN_873	47
46798	47198	1.50055	1.57212	400	0.0715719	1	120282232	146883384	ATP_PSN_873	71
47000	47614	1.54966	1.62015	614	0.0704859	1	145605318	150347374	ATP_PSN_259	ATP_PSN_909
46739	47198	1.49889	1.57212	459	0.073225	1	120131597	146883384	ATP_PSN_259	ATP_PSN_510
46819	47226	1.50104	1.57246	407	0.0714149	1	120318021	146956313	ATP_PSN_259	ATP_PSN_28
46937	47568	1.548	1.61949	631	0.07149	1	145383170	150153950	ATP_PSN_259	25
46819	47332	1.50104	1.57515	513	0.0741069	1	120318021	147154297	ATP_PSN_259	SED005
46880	47275	1.50384	1.57397	395	0.070135	1	120437718	147051058	ATP_PSN_259	I20649
46937	48033	1.548	1.62686	1096	0.078866	1	145383170	151972510	ATP_PSN_259	38
46796	47173	1.50053	1.57198	377	0.0714531	1	120278487	146812058	ATP_PSN_259	42
46739	47198	1.49889	1.57212	459	0.073225	1	120131597	146883384	ATP_PSN_259	I17271
46819	47365	1.50104	1.57601	546	0.0749699	1	120318021	147226791	ATP_PSN_259	I14535
46442	47365	1.49388	1.57601	923	0.082127	1	119461609	147226791	ATP_PSN_259	SED010
46744	47378	1.49894	1.57615	634	0.077209	1	120144172	147241723	ATP_PSN_259	53
46796	47365	1.50053	1.57601	569	0.07548	1	120278487	147226791	ATP_PSN_259	POH005
46819	47243	1.50104	1.57273	424	0.0716889	1	120318021	146988552	ATP_PSN_259	11
46739	47365	1.49889	1.57601	626	0.077119	1	120131597	147226791	ATP_PSN_259	I17273
46810	47332	1.50061	1.57515	522	0.074541	1	120297163	147154297	ATP_PSN_259	8
46937	47850	1.548	1.62323	913	0.075232	1	145383170	151404848	ATP_PSN_259	I17270
46853	47198	1.50285	1.57212	345	0.069265	1	120350309	146883384	ATP_PSN_259	58
46739	47378	1.49889	1.57615	639	0.0772531	1	120131597	147241723	ATP_PSN_259	57
46922	47053	1.50828	1.57143	131	0.063151	1	121164607	146580837	ATP_PSN_259	19
46996	47620	1.54966	1.6202	624	0.070536	1	145597501	150376141	ATP_PSN_259	56
46801	47180	1.50057	1.57204	379	0.071466	1	120286945	146821869	ATP_PSN_259	I20641
46801	47348	1.50057	1.57583	547	0.075261	1	120286945	147205770	ATP_PSN_259	I14533
1598	2987	0.117071	0.177106	1389	0.060035	1	4912726	7603317	ATP_PSN_259	EAS002
46800	47247	1.50055	1.57287	447	0.0723181	1	120284988	146997245	ATP_PSN_34	ATP_PSN_1268
4042	4978	0.220174	0.284307	936	0.064133	1	10732378	13825513	ATP_PSN_34	ATP_PSN_923
46922	47184	1.50828	1.57205	262	0.063768	1	121164607	146827556	ATP_PSN_34	ATP_PSN_48
47277	48997	1.57471	1.64547	1720	0.070765	1	147053429	154609009	ATP_PSN_34	5
46823	47247	1.50106	1.57287	424	0.071813	1	120322961	146997245	ATP_PSN_34	59
46703	47198	1.49762	1.57212	495	0.0745	1	120017900	146883384	ATP_PSN_34	18
46800	47056	1.50055	1.57144	256	0.070883	1	120284988	146582447	ATP_PSN_34	2
46643	47253	1.4965	1.57356	610	0.077054	1	119907180	147005871	ATP_PSN_34	I20649
46800	47226	1.50055	1.57246	426	0.071902	1	120284988	146956313	ATP_PSN_34	42
46928	47226	1.50832	1.57246	298	0.064136	1	121280613	146956313	ATP_PSN_34	62
46020	47123	1.4884	1.5717	1103	0.083308	1	118289784	146694571	ATP_PSN_34	1
46853	47176	1.50285	1.57203	323	0.069178	1	120350309	146814258	ATP_PSN_34	HAD007
46800	47123	1.50055	1.5717	323	0.071151	1	120284988	146694571	ATP_PSN_34	I11589
46800	47056	1.50055	1.57144	256	0.070883	1	120284988	146582447	ATP_PSN_34	14
46823	47171	1.50106	1.57197	348	0.070908	1	120322961	146791729	ATP_PSN_34	20
46821	47241	1.50105	1.57272	420	0.0716671	1	120320995	146982884	ATP_PSN_34	40
46819	47226	1.50104	1.57246	407	0.0714149	1	120318021	146956313	ATP_PSN_34	I11590
82022	83484	2.53853	2.61031	1462	0.0717721	1	234095334	236903791	ATP_PSN_34	I11590
46673	47247	1.4968	1.57287	574	0.0760701	1	119965519	146997245	ATP_PSN_34	POH002
4043	5291	0.22022	0.298184	1248	0.077964	1	10737815	14326943	ATP_PSN_34	SED010
45498	47198	1.4724	1.57212	1700	0.099715	1	117115868	146883384	ATP_PSN_34	I20668
46800	47198	1.50055	1.57212	398	0.071563	1	120284988	146883384	ATP_PSN_34	53
46698	47472	1.49732	1.59366	774	0.096337	1	120008136	147826658	ATP_PSN_34	66
46800	47196	1.50055	1.5721	396	0.071543	1	120284988	146858964	ATP_PSN_34	I17273
46922	47184	1.50828	1.57205	262	0.063768	1	121164607	146827556	ATP_PSN_34	52
386	1747	0.0526	0.123865	1361	0.071265	1	2753327	5125954	ATP_PSN_34	45
67749	69757	2.14116	2.21862	2008	0.0774682	1	202087936	206778642	ATP_PSN_34	45
3651	4936	0.204101	0.271858	1285	0.067757	1	9366852	12913896	ATP_PSN_34	44
46819	47242	1.50104	1.57272	423	0.0716779	1	120318021	146984463	ATP_PSN_34	SED009
46703	47472	1.49762	1.59366	769	0.0960439	1	120017900	147826658	ATP_PSN_34	21
46276	47210	1.49263	1.57242	934	0.079787	1	119069958	146913370	ATP_PSN_34	HAD005
46636	47226	1.49635	1.57246	590	0.076105	1	119895221	146956313	ATP_PSN_34	34
46747	47226	1.49913	1.57246	479	0.073323	1	120160789	146956313	ATP_PSN_34	6
46819	47226	1.50104	1.57246	407	0.0714149	1	120318021	146956313	ATP_PSN_34	I17269
83324	85027	2.60837	2.67185	1703	0.0634801	1	236691394	239996606	ATP_PSN_34	71
46636	47046	1.49635	1.57126	410	0.074906	1	119895221	146560564	ATP_PSN_196	ATP_PSN_719
46819	47226	1.50104	1.57246	407	0.0714149	1	120318021	146956313	ATP_PSN_196	ATP_PSN_1268
46922	47244	1.50828	1.57274	322	0.06446	1	121164607	146992993	ATP_PSN_196	ATP_PSN_741
46823	47242	1.50106	1.57272	419	0.0716599	1	120322961	146984463	ATP_PSN_196	ATP_PSN_128
46767	47242	1.50002	1.57272	475	0.0727	1	120216287	146984463	ATP_PSN_196	ATP_PSN_177
46691	47247	1.49725	1.57287	556	0.075618	1	119998093	146997245	ATP_PSN_196	ATP_PSN_511
46819	47276	1.50104	1.57399	457	0.0729519	1	120318021	147051493	ATP_PSN_196	HAD010
46819	47250	1.50104	1.57331	431	0.072264	1	120318021	147002022	ATP_PSN_196	13
46819	47335	1.50104	1.57519	516	0.0741479	1	120318021	147163327	ATP_PSN_196	OAI002
46641	47247	1.49647	1.57287	606	0.0763991	1	119903115	146997245	ATP_PSN_196	I17274
46798	47242	1.50055	1.57272	444	0.072174	1	120282232	146984463	ATP_PSN_196	42
46819	47242	1.50104	1.57272	423	0.0716779	1	120318021	146984463	ATP_PSN_196	HAD013
46433	47276	1.49385	1.57399	843	0.0801439	1	119452688	147051493	ATP_PSN_196	HAD011
46636	47245	1.49635	1.57276	609	0.0764101	1	119895221	146994190	ATP_PSN_196	I17271
46863	47472	1.5029	1.59366	609	0.090758	1	120406583	147826658	ATP_PSN_196	55
46814	47245	1.50067	1.57276	431	0.072088	1	120308975	146994190	ATP_PSN_196	I0766
46803	47247	1.50058	1.57287	444	0.0722951	1	120287800	146997245	ATP_PSN_196	I17268
46819	47242	1.50104	1.57272	423	0.0716779	1	120318021	146984463	ATP_PSN_196	14
46767	47245	1.50002	1.57276	478	0.0727421	1	120216287	146994190	ATP_PSN_196	SED004
46260	47226	1.49218	1.57246	966	0.080276	1	119003443	146956313	ATP_PSN_196	SED010
86195	87684	2.73054	2.81301	1489	0.0824671	1	242016590	245582111	ATP_PSN_196	46
46796	47242	1.50053	1.57272	446	0.072188	1	120278487	146984463	ATP_PSN_196	11
46821	47276	1.50105	1.57399	455	0.072945	1	120320995	147051493	ATP_PSN_196	I20646
46803	47276	1.50058	1.57399	473	0.073416	1	120287800	147051493	ATP_PSN_196	ELY005
46652	47228	1.49665	1.57251	576	0.07586	1	119916426	146967196	ATP_PSN_196	POH008
46819	47242	1.50104	1.57272	423	0.0716779	1	120318021	146984463	ATP_PSN_196	OAI004
46819	47620	1.50104	1.6202	801	0.119154	1	120318021	150376141	ATP_PSN_196	HAD001
4796	6148	0.263964	0.336691	1352	0.072727	1	12619096	15663384	ATP_PSN_196	45
46823	47242	1.50106	1.57272	419	0.0716599	1	120322961	146984463	ATP_PSN_196	HAD017
46767	47276	1.50002	1.57399	509	0.073974	1	120216287	147051493	ATP_PSN_196	58
46641	47249	1.49647	1.57313	608	0.0766521	1	119903115	146999893	ATP_PSN_196	OAI012
46806	47242	1.50059	1.57272	436	0.0721309	1	120292279	146984463	ATP_PSN_196	43
46819	47641	1.50104	1.62027	822	0.11923	1	120318021	150484987	ATP_PSN_196	HAD018
46766	47244	1.50001	1.57274	478	0.072734	1	120213766	146992993	ATP_PSN_196	POH003
46819	47242	1.50104	1.57272	423	0.0716779	1	120318021	146984463	ATP_PSN_196	OAI010
46922	47245	1.50828	1.57276	323	0.0644771	1	121164607	146994190	ATP_PSN_196	SED017
46819	47276	1.50104	1.57399	457	0.0729519	1	120318021	147051493	ATP_PSN_196	POH006
46819	47245	1.50104	1.57276	426	0.07172	1	120318021	146994190	ATP_PSN_196	6
46802	47232	1.50058	1.57253	430	0.071957	1	120287490	146970932	ATP_PSN_196	POH004
46819	47316	1.50104	1.57504	497	0.074003	1	120318021	147127602	ATP_PSN_727	ATP_PSN_335
45929	47029	1.48741	1.54991	1100	0.062505	1	118139031	145739567	ATP_PSN_727	ATP_PSN_880
46801	47055	1.50057	1.57144	254	0.0708621	1	120286945	146581676	ATP_PSN_727	ATP_PSN_404
46922	47046	1.50828	1.57126	124	0.062973	1	121164607	146560564	ATP_PSN_727	I16510
46823	47232	1.50106	1.57253	409	0.071474	1	120322961	146970932	ATP_PSN_727	40
46878	47275	1.50316	1.57397	397	0.070817	1	120435163	147051058	ATP_PSN_727	I14541
46885	47287	1.50385	1.57477	402	0.0709211	1	120451190	147073355	ATP_PSN_727	OAI003
46880	47214	1.50384	1.57245	334	0.068609	1	120437718	146927201	ATP_PSN_727	I20655
45962	47320	1.48776	1.57506	1358	0.0873001	1	118189519	147130275	ATP_PSN_727	I20670
[truncated: 20,651 more rows]

## Sheet: Supplementary Table 4
Table 1
Genetic ID	Master ID	Skeletal code	Skeletal element	Year data from this individual was first published [for a present-day individuals we give the data of the data reported here; missing GreenScience 2010 (Vi33.15, Vi33.26), Olalde2018 (I2657), RasmussenNature2010 (Australian)]	Publication	Method for Determining Date; unless otherwise specified, calibrations use 95.4% intervals from OxCal v4.4.2 Bronk Ramsey (2009); r5; Atmospheric data from Reimer et al (2020)	Date mean in BP in years before 1950 CE [OxCal mu for a direct radiocarbon date, and average of range for a contextual date]	Date standard deviation in BP [OxCal sigma for a direct radiocarbon date, and standard deviation of the uniform distribution between the two bounds for a contextual date]	Full Date One of two formats. (Format 1) 95.4% CI calibrated radiocarbon age (Conventional Radiocarbon Age BP, Lab number) e.g. 2624-2350 calBCE (3990±40 BP, Ua-35016). (Format 2) Archaeological context range, e.g. 2500-1700 BCE	Age at Death from physical anthropology	Group ID	Locality	Political Entity	Lat.	Long.	Pulldown Strategy	Data source	No. Libraries	1240k coverage (taken from original pulldown where possible)	SNPs hit on autosomal targets (Computed using easystats on 1240k snpset)	SNPs hit on autosomal targets (Computed using easystats on HO snpset)	Molecular Sex	Family ID and position within family	Y haplogroup (manual curation in terminal mutation format)	Y haplogroup (manual curation in ISOGG format)	mtDNA coverage (merged data)	mtDNA haplogroup if >2x or published	mtDNA match to consensus if >2x (merged data)	Damage rate in first nucleotide on sequences overlapping 1240k targets (merged data)	Sex ratio [Y/(Y+X) counts] (merged data)	Library type (minus=no.damage.correction, half=damage.retained.at.last.position, plus=damage.fully.corrected, ds=double.stranded.library.preparation, ss=single.stranded.library.preparation)	Libraries	ASSESSMENT	ASSESSMENT WARNINGS (Xcontam interval is listed if lower bound is >0.005, "QUESTIONABLE" if lower bound is 0.01-0.02, "QUESTIONABLE_CRITICAL" or "FAIL" if lower bound is >0.02) (mtcontam confidence interval is listed if coverage >2 and upper bound is <0.
CAH005	CAH005	_achovice_12	..	2021	PapacScienceAdvances2021	Direct: IntCal20	4349	49	2471-2298 calBCE (3917±26 BP, MAMS-41377)	..	Czech_CordedWare	Bohemia, Čachovice	Czech Republic	50.3731	13.3654	Repulldown on 3.2M snpset	1240K	1	1.42556	670868	368475	M	n/a (No relatives detected)	..	R1a - M417 (xZ645)	..	R1b1	..	..	..	ds.half	CAH005.B0102.TF1.1	PASS	..
CAH010	CAH010	_achovice_47	..	2021	PapacScienceAdvances2021	Direct: IntCal20	4275	69	2456-2206 calBCE (3853±27 BP, MAMS-41378)	..	Czech_CordedWare	Bohemia, Čachovice	Czech Republic	50.3731	13.3654	Repulldown on 3.2M snpset	1240K	1	1.58199	775350	422431	F	n/a (No relatives detected)	n/a (female)	n/a (female)	..	T2a1b1a	..	..	..	ds.half	CAH010.B0102.TF1.1	PASS	..
DRO001	DRO001	Drou_kovice_20B-2	..	2021	PapacScienceAdvances2021	Direct: IntCal20	4697	72	2874-2628 calBCE (4147±23 BP, MAMS-45783)	..	Czech_CordedWare	Bohemia, Droužkovice	Czech Republic	50.4369	13.4134	Repulldown on 3.2M snpset	1240K	1	1.06879	662352	350878	M	n/a (No relatives detected)	..	Q1b2a	..	H2b	..	..	..	ds.half	DRO001.B0101.TF1.1	PASS	..
I13467	I13467	770 (10, 38757)	petrous	2021	PattersonNature2021	Direct: IntCal20	4289	66	2457-2209 calBCE (3860±25 BP, PSUAMS-10090)	..	Czech_CordedWare	Central Bohemia, Prague 5, Prague-Stodůlky (Malá Ohrada site)	Czech Republic	50.045	14.3393	Repulldown on 3.2M snpset	1240K	1	4.31128	847115	468087	M	OHR001-I13467 are duplicates	..	..	292.6	H+16291	[0.974,0.997]	0.087	0.405	ds.half	S13467.Y1.E1.L1	PASS	..
I6695	I6695	BILI_139	petrous (CBD)	2019	NarasimhanPattersonScience2019	Context: Archaeological - Period	4575	159	2900-2350 BCE	..	Czech_CordedWare	Bilina	Czech Republic	50.5481	13.7761	Repulldown on 3.2M snpset	1240K	1	3.71833	817438	446875	F	n/a (no relatives detected)	n/a (female)	n/a (female)	188	H2a3	[0.989,0.999]	0.068	0.014	ds.half	S6695.E1.L1	PASS	..
I7207	I7207	RDVS_04/81	petrous	2019	NarasimhanPattersonScience2019	Direct: IntCal20	4370	55	2561-2306 calBCE (3935±25 BP, PSUAMS-3887)	..	Czech_CordedWare	Radosevice	Czech Republic	50.4103	14.0746	Repulldown on 3.2M snpset	1240K	1	1.86315	772970	418029	M	n/a (no relatives detected)	..	..	101	W3a1	[0.984,0.993]	0.119	0.42	ds.half	S7207.E1.L1	PASS	..
I7208	I7208	RDVS_40/78	petrous	2019	NarasimhanPattersonScience2019	Direct: IntCal20	4324	55	2464-2290 calBCE (3885±25 BP, PSUAMS-3888)	..	Czech_CordedWare	Radosevice	Czech Republic	50.4103	14.0746	Repulldown on 3.2M snpset	1240K	1	1.96227	793798	428359	M	n/a (no relatives detected)	..	..	194	U5a1b	[0.996,1.000]	0.135	0.419	ds.half	S7208.E1.L1	PASS	..
I7209	I7209	RDVS_5/79	petrous	2019	NarasimhanPattersonScience2019	Direct: IntCal20	4269	68	2456-2204 calBCE (3850±25 BP, PSUAMS-4026)	..	Czech_CordedWare	Radosevice	Czech Republic	50.4103	14.0746	Repulldown on 3.2M snpset	1240K	1	4.12092	850535	464875	M	n/a (no relatives detected)	..	..	288	J1c2	[0.996,1.000]	0.102	0.42	ds.half	S7209.E1.L1	PASS	..
I7279	I7279	BRAN_74 (Grave 74, 32160)	petrous	2018	OlaldeNature2018	Context: Archaeological - Period	4200	144	2500-2000 BCE	..	Czech_CordedWare	Brandýsek	Czech Republic	50.19	14.158	Repulldown on 3.2M snpset	1240K	1	1.09557	624517	337952	M	n/a (no relatives detected)	..	..	117	H7d	[0.984,0.995]	0.101	0.424	ds.half	S7279.E1.L1	PASS	..
I7280	I7280	BRAN_78 (Grave 78, 32163)	petrous	2018	OlaldeNature2018	Context: Archaeological - Period	4200	144	2500-2000 BCE	..	Czech_CordedWare	Brandýsek	Czech Republic	50.19	14.158	Repulldown on 3.2M snpset	1240K	1	3.36276	764347	417747	M	n/a (no relatives detected)	..	..	370	W5a	[0.993,0.999]	0.062	0.422	ds.half	S7280.E1.L1	PASS	..
KO1002	KO1002	Kolín I_3013	..	2021	PapacScienceAdvances2021	Direct: IntCal20	4533	79	2838-2474 calBCE (4055±29 BP, MAMS-38481)	..	Czech_CordedWare	Bohemia, Kolín I	Czech Republic	50.0333	15.1681	Repulldown on 3.2M snpset	1240K	1	3.6263	981653	522307	M	n/a (No relatives detected)	..	R1b - L151	..	X2b4	..	..	..	ds.half	KO1002.merged	PASS	..
KON004	KON004	Konobr_e_31/91	..	2021	PapacScienceAdvances2021	Direct: IntCal20	4398	61	2567-2344 calBCE (3947±24 BP, MAMS-45788)	..	Czech_CordedWare	Bohemia, Konobrže	Czech Republic	50.5557	13.6606	Repulldown on 3.2M snpset	1240K	1	1.55163	777254	414141	F	n/a (No relatives detected)	n/a (female)	n/a (female)	..	U5b2a1a1	..	..	..	ds.half	KON004.B0101.TF1.1	PASS	..
OHR002	OHR002	Praha 5 - Malá Ohrada_26 (Buchv 55)	..	2021	PapacScienceAdvances2021	Direct: IntCal20	4477	36	2617-2468 calBCE (4017±25 BP, MAMS-41374)	..	Czech_CordedWare	Bohemia, Praha 5 - Malá Ohrada	Czech Republic	50.0462	14.337	Repulldown on 3.2M snpset	1240K	1	1.63066	770647	418991	F	n/a (No relatives detected)	n/a (female)	n/a (female)	..	R1a1a	..	..	..	ds.half	OHR002.B0101.TF1.1	PASS	..
PNL002	PNL002	Ploti_t_ nad Labem_221B	..	2021	PapacScienceAdvances2021	Direct: IntCal20	4653	93	2869-2505 calBCE (4110±35 BP, Poz-86648)	..	Czech_CordedWare	Bohemia, Plotiště nad Labem	Czech Republic	50.2502	15.8113	Repulldown on 3.2M snpset	1240K	1	1.79103	831371	437749	M	n/a (No relatives detected)	..	R1a - M417 (xZ645)	..	H3b	..	..	..	ds.half	PNL002.A0101.TF1.1	PASS	..
RDV001	RDV001	Radovesice_41/83	..	2021	PapacScienceAdvances2021	Direct: IntCal20	4592	91	2850-2497 calBCE (4081±25 BP, MAMS-45791)	..	Czech_CordedWare	Bohemia, Radovesice	Czech Republic	50.5423	13.8432	Repulldown on 3.2M snpset	1240K	1	1.56439	778287	413994	M	n/a (No relatives detected)	..	R1a - M417 (xZ645)	..	W6a	..	..	..	ds.half	RDV001.B0101.TF1.1	QUESTIONABLE	Xcontam=[0.014,0.034]
1	1	Stadice_28	..	2021	PapacScienceAdvances2021	Context: Archaeological - Period	4500	58	2650-2450 BCE	..	Czech_CordedWare	Bohemia, Stadice	Czech Republic	50.6129	13.9612	Repulldown on 3.2M snpset	1240K	1	0.931037	603369	319145	M	n/a (No relatives detected)	..	R1a - M417 (xZ645)	..	W5a	..	..	..	ds.half	STD001.B0101.TF1.1	PASS	..
2	2	Stadice_29	..	2021	PapacScienceAdvances2021	Direct: IntCal20	4720	63	2885-2639 calBCE (4177±25 BP, MAMS-45792)	..	Czech_CordedWare	Bohemia, Stadice	Czech Republic	50.6129	13.9612	Repulldown on 3.2M snpset	1240K	1	1.08762	652586	346368	M	n/a (No relatives detected)	..	R1b - L151	..	I1a	..	..	..	ds.half	STD002.B0101.TF1.1	PASS	..
TRM003	TRM003	Trmice_10/87	..	2021	PapacScienceAdvances2021	Direct: IntCal20	4620	92	2854-2501 calBCE (4093±24 BP, MAMS-45794)	..	Czech_CordedWare	Bohemia, Trmice	Czech Republic	50.6379	13.9923	Repulldown on 3.2M snpset	1240K	1	1.64844	786500	419591	F	Bohemia, Trmice Family A (2 members) (2d: TRM003-TRM006)	n/a (female)	n/a (female)	..	H1q	..	..	..	ds.half	TRM003.B0101.TF1.1	PASS	..
VLI010	VLI010	Vlin_ves_1423	..	2021	PapacScienceAdvances2021	Direct: IntCal20	4483	41	2621-2470 calBCE (4027±25 BP, MAMS-38472)	..	Czech_CordedWare	Bohemia, Vliněves	Czech Republic	50.3659	14.4466	Repulldown on 3.2M snpset	1240K	1	1.6247	644718	347180	F	n/a (No relatives detected)	n/a (female)	n/a (female)	..	H5a1	..	..	..	ds.half	VLI010.A0101.TF1.1	PASS	..
VLI011	VLI011	Vlin_ves_4214A	..	2021	PapacScienceAdvances2021	Direct: IntCal20	4718	64	2884-2636 calBCE (4174±25 BP, MAMS-44711)	..	Czech_CordedWare	Bohemia, Vliněves	Czech Republic	50.3659	14.4466	Repulldown on 3.2M snpset	1240K	1	1.85909	681148	364658	M	Bohemia, Vlin_ves Family C (2 members) (father-son: VLI011-VLI015)	..	R1b - L151	..	W3a1c	..	..	..	ds.half	VLI011.B0101.TF1.1	PASS	..
VLI016	VLI016	Vlin_ves_4871	..	2021	PapacScienceAdvances2021	Direct: IntCal20	4345	48	2470-2299 calBCE (3913±26 BP, MAMS-38473)	..	Czech_CordedWare	Bohemia, Vliněves	Czech Republic	50.3659	14.4466	Repulldown on 3.2M snpset	1240K	1	1.78769	683955	366519	M	n/a (No relatives detected)	..	R1a - M417 (xZ645)	..	K1b1a1	..	..	..	ds.half	VLI016.B0101.TF1.1	PASS	..
VLI017	VLI017	Vlin_ves_5379	..	2021	PapacScienceAdvances2021	Direct: IntCal20	4336	52	2467-2297 calBCE (3902±28 BP, MAMS-38474)	..	Czech_CordedWare	Bohemia, Vliněves	Czech Republic	50.3659	14.4466	Repulldown on 3.2M snpset	1240K	1	1.8481	683782	367229	F	n/a (No relatives detected)	n/a (female)	n/a (female)	..	X2b	..	..	..	ds.half	VLI017.B0101.TF1.1	PASS	..
VLI020	VLI020	Vlin_ves_9730	..	2021	PapacScienceAdvances2021	Direct: IntCal20	4446	52	2572-2351 calBCE (3966±25 BP, MAMS-30761)	..	Czech_CordedWare	Bohemia, Vliněves	Czech Republic	50.3659	14.4466	Repulldown on 3.2M snpset	1240K	1	1.61013	639947	343997	F	n/a (No relatives detected)	n/a (female)	n/a (female)	..	I4a	..	..	..	ds.half	VLI020.A0101.TF1.1	PASS	..
VLI067	VLI067	Vlin_ves_1494	..	2021	PapacScienceAdvances2021	Direct: IntCal20	4718	64	2883-2637 calBCE (4173±24 BP, MAMS-41360)	..	Czech_CordedWare	Bohemia, Vliněves	Czech Republic	50.3659	14.4466	Repulldown on 3.2M snpset	1240K	1	1.61494	712550	391109	F	n/a (No relatives detected)	n/a (female)	n/a (female)	..	T1a1	..	..	..	ds.half	VLI067.merged	PASS	..
VLI071	VLI071	Vlin_ves_865	..	2021	PapacScienceAdvances2021	Direct: IntCal20	4715	65	2882-2635 calBCE (4171±26 BP, MAMS-45798)	..	Czech_CordedWare	Bohemia, Vliněves	Czech Republic	50.3659	14.4466	Repulldown on 3.2M snpset	1240K	1	1.53754	777113	412551	F	n/a (No relatives detected)	n/a (female)	n/a (female)	..	H	..	..	..	ds.half	VLI071.B0101.TF1.1	PASS	..
I0103	I0103	16	tooth	2015	MathiesonNature2015 (1240k of same same sample with 390k in HaakLazaridis2015)	Direct: IntCal20	4472	39	2617-2461 calBCE (4000±31 BP, MAMS-21488)	..	Germany_CordedWare	Esperstedt	Germany	51.42	11.68	1240K pulldown padded to 3.2M snpset	1240K	3	17.528	1048763	560739	F	n/a (no relatives detected)	n/a (female)	n/a (female)	724.883	W6	[0.945,0.971]	..	..	ds.plus,ds.half,ds.half	S0103.L1,S0660.L1,S0661.L1	PASS	mtcontam=[0.945,0.971]
I0104	I0104	11	tooth	2015	MathiesonNature2015 (1240k of same same sample with 390k in HaakLazaridis2015)	Direct: IntCal20	4358	65	2563-2295 calBCE (3927±37 BP, MAMS-21487)	..	Germany_CordedWare	Esperstedt	Germany	51.42	11.68	Repulldown on 3.2M snpset	1240K	3	4.184	953747	536996	M	Germany, Esperstedt Family B (5 members) (I1541-I1538 have a father-son relationship; I1541-I1540 have a father-son relationship; I1538-I1540 are a sibling pair; I1534 is a 2d or 3d relative of I1538, 1540, and I1541; I0104 is a 2d or 3d relative of I1540 and I 1541. )	..	..	213.507	U4b1a1a1	[0.992,0.999]	..	..	ds.plus,ds.plus,ds.plus	S0104.L1,S0401.L1,S0402.L1	PASS	Xcontam=0.002
Gyvakarai1_10bp_noUDG	Gyvakarai1_10bp	Gyvakarai1_10bp	..	2018	MittnikNatureCommunications2018	Direct (WARNING MISSING LAB CODE, MISSING UNCALIBRATED DATE, NEED TO CHANGE TO INTCAL20): IntCal13	4495	43	2620-2470 calBCE	..	Lithuania_LN	Gyvakarai	Lithuania	55.918	24.913	Repulldown on 3.2M snpset	1240K	..	4.48281	1111249	578317	M	n/a (no relatives detected)	..	..	..	K1b2a	..	..	..	ds.minus	..	PASS	..
N45_noUDG.SG	N45	N45	petrous	2018	FernandesScientificReports2018	Context: Date(s) from same site (N44)	4375	101	2600-2250 BCE	..	Poland_CordedWare_3.SG	Pikutkowo	Poland	52.62	18.96	Repulldown on 3.2M snpset	Shotgun	..	2.47248	964898	503681	F	Poland, Pikutkowo Family A (2 members) (N44 and N45 are 2nd or 3rd degree relatives)	n/a (female)	n/a (female)	..	H5a8	..	..	..	ds.minus	..	PASS	..
pcw061_noUDG.SG	pcw061	408a	petrous	2020	LinderholmNatureScientificReports2020	Direct: IntCal20	4321	62	2469-2211 calBCE (3890±35 BP, Poz-90780)	..	Poland_Southeast_CordedWare.SG	Southeastern Poland, Święte	Poland	49.9161	22.8608	Repulldown on 3.2M snpset	Shotgun	1	0.232736	345451	180265	F	Poland, Southeastern Poland, _wi_te Family B (2 members) (pcw061.SG-pcw062.SG are 1st degree relatives)	n/a (female)	n/a (female)	48.5656	H7a	..	..	..	ds.minus	pcw061	PASS	..
pcw070_noUDG.SG	pcw070	post11876	petrous	2020	LinderholmNatureScientificReports2020	Direct: IntCal20	4321	62	2469-2211 calBCE (3890±35 BP, Poz-90875)	..	Poland_Southeast_CordedWare.SG	Southeastern Poland, Święte	Poland	49.9161	22.8608	Repulldown on 3.2M snpset	Shotgun	1	0.406512	442235	232114	M	n/a (no relatives detected)	..	..	36.3844	I2	..	..	..	ds.minus	pcw070	PASS	..
pcw211_noUDG.SG	pcw211	11	petrous	2020	LinderholmNatureScientificReports2020	Context (WARNING MISSING LAB CODE): date from same site of 2469-2211 calBCE (3890±35 BP), carlibrated as IntCal20)	4300	87	2500-2200 BCE	..	Poland_Southeast_CordedWare.SG	Southeastern Poland, Chłopice	Poland	49.9572	22.6603	Repulldown on 3.2M snpset	Shotgun	1	0.325756	419807	221803	F	Poland, Southeastern Poland, Ch_opice Family A (2 members) (pcw211.SG-pcw212.SG are 2nd or 3rd degree relatives)	n/a (female)	n/a (female)	54.575	H2a2b	..	..	..	ds.minus	pcw211	PASS	..
pcw361_noUDG.SG	pcw361	post253/E	petrous	2020	LinderholmNatureScientificReports2020	Context (WARNING MISSING LAB CODE): date from same site of 2469-2211 calBCE (3890±35 BP), carlibrated as IntCal20)	4300	87	2500-2200 BCE	..	Poland_Southeast_CordedWare.SG	Southeastern Poland, Łubcze	Poland	50.4561	23.6619	Repulldown on 3.2M snpset	Shotgun	1	1.19856	922191	480904	M	n/a (no relatives detected)	..	..	483.988	K1a4b	..	..	..	ds.minus	pcw361	PASS	..
pcw362_noUDG.SG	pcw362	post253/W	petrous	2020	LinderholmNatureScientificReports2020	Direct: IntCal20	4305	67	2465-2209 calBCE (3875±35 BP, Poz-90899)	..	Poland_Southeast_CordedWare.SG	Southeastern Poland, Łubcze	Poland	50.4561	23.6619	Repulldown on 3.2M snpset	Shotgun	1	2.06078	1066136	553217	M	n/a (no relatives detected)	..	..	552.14	U5a1a2a	..	..	..	ds.minus	pcw362	PASS	..
pcw041_noUDG.SG	pcw041	post2043_I	petrous	2020	LinderholmNatureScientificReports2020	Direct: IntCal20	4400	70	2571-2305 calBCE (3950±35 BP, Poz-90778)	..	Poland_Southeast_CordedWare.SG_father.or.son.pcw040.SG	Southeastern Poland, Święte	Poland	49.9161	22.8608	Repulldown on 3.2M snpset	Shotgun	1	0.150264	200008	104333	M	Poland, Southeastern Poland, _wi_te Family A (2 members) (pcw040.SG-pcw041.SG have a father-son relationship (order unknown))	..	..	10.4599	J1c2c	..	..	..	ds.minus	pcw041	PASS	..
HAN002_noUDG.SG	HAN002	HAN002	Tooth (premolar)	2021	SaagMetspaluScience2021	Direct: IntCal20	4605	98	2861-2492 calBCE (4083±33 BP, UBA-41618)	..	Russia_Moscow_Fatyanovo_BA.SG	Moscow, Khanevo	Russia	55.6364	35.8997	Repulldown on 3.2M snpset	Shotgun	..	1.10485	650007	348045	M	n/a (no relatives detected)	..	..	63.4	U5a1a1	..	0.0683206	..	ds.minus	..	PASS	..
HAN004_noUDG.SG	HAN004	HAN004	Tooth (premolar)	2021	SaagMetspaluScience2021	Direct: IntCal19	4511	74	2837-2467 calBCE (4036±37 BP, UBA-41619)	..	Russia_Moscow_Fatyanovo_BA.SG	Moscow, Khanevo	Russia	55.6364	35.8997	Repulldown on 3.2M snpset	Shotgun	..	1.0774	645706	345552	M	n/a (no relatives detected)	..	..	73.6	H6a1a	..	0.0837387	..	ds.minus	..	PASS	..
BOL003_noUDG.SG	3	3	Tooth (inscisor)	2021	SaagMetspaluScience2021	Direct: IntCal20	4414	68	2573-2342 calBCE (3956±34 BP, UBA-41615)	..	Russia_Tver_Fatyanovo_BA.SG	Tver, Bolshnevo 3	Russia	57.7401	36.633	Repulldown on 3.2M snpset	Shotgun	..	0.964144	578759	314505	M	n/a (no relatives detected)	..	..	52.4	H41a	..	0.0770349	..	ds.minus	..	PASS	..
HAL001_noUDG.SG	HAL001	HAL001	Tooth (premolar)	2021	SaagMetspaluScience2021	Direct: IntCal20	4504	64	2830-2468 calBCE (4037±32 BP, UBA-41617)	..	Russia_Yaroslavl_Fatyanovo_BA.SG	Yaroslavl, Khaldeevo	Russia	57.3205	39.6216	Repulldown on 3.2M snpset	Shotgun	..	1.17684	672742	362006	M	n/a (no relatives detected)	..	..	62.8	N1a1a1a2	..	0.0583412	..	ds.minus	..	PASS	..
NAU002_noUDG.SG	NAU002	NAU002	Tooth (molar)	2021	SaagMetspaluScience2021	Direct: IntCal20	4516	80	2841-2466 calBCE (4036±40 BP, UBA-41625)	..	Russia_Yaroslavl_Fatyanovo_BA.SG	Yaroslavl, Naumovskoye	Russia	57.587	39.6308	Repulldown on 3.2M snpset	Shotgun	..	0.971365	601023	320749	M	n/a (no relatives detected)	..	..	84.1	U5b2a1a2	..	0.0941668	..	ds.minus	..	PASS	..
VOR004_noUDG.SG	VOR004	VOR004	Tooth (molar)	2021	SaagMetspaluScience2021	Direct: IntCal20	4698	75	2879-2626 calBCE (4153±33 BP, UBA-41640)	..	Russia_Yaroslavl_Fatyanovo_BA.SG	Yaroslavl, Voronkovo	Russia	57.5345	39.5525	Repulldown on 3.2M snpset	Shotgun	..	1.15893	669553	359327	F	n/a (no relatives detected)	n/a (female)	n/a (female)	58.2	W6	..	0.092533	..	ds.minus	..	PASS	..
